# Supplementary material for: 2-[(E)-(2-Morpholinoeth­yl)iminiometh­yl]-4-nitro-1-oxocyclo­hexa­dienide
Source: Acta Crystallogr Sect E Struct Rep Online. 2009 Jul 11;65(Pt 8):o1842. doi: 10.1107/S1600536809026191 (PMC2977119; doi:10.1107/S1600536809026191)
Supplement: Supplementary file 1 [file e-65-o1842-sup1.cif]

##############################################################################
###                                                                        ###
###        Electronic paper (Acta Crystallographica Section E)             ###
###                                                                        ###
##############################################################################
#                                                                            #
# This CIF contains the data in a paper accepted for publication in Acta     #
# Crystallographica Section E. It conforms to the requirements of Notes      #
# for Authors for Section E, and has been peer reviewed under the auspices   #
# of the IUCr Commission on Journals.                                        #
#                                                                            #
# Full details of the Crystallographic Information File format               #
# are given in the paper "The Crystallographic Information File (CIF):       #
# a New Standard Archive File for Crystallography" by S. R. Hall, F. H.      #
# Allen and I. D. Brown [Acta Cryst. (1991), A47, 655-685].                  #
#                                                                            #
# The current version of the core CIF dictionary is obtainable from          #
# ftp://ftp.iucr.org/pub/cif_core.dic. The current version number is 2.4.    #
#                                                                            #
# Software is freely available for graphical display of the structure(s) in  #
# this CIF.  For information consult the CIF home page http://www.iucr.org/  #
# cif/home.html                                                              #
#                                                                            #
# This file may be used for bona fide research purposes within the           #
# scientific community so long as proper attribution is given to the journal # 
# article from which it was obtained.                                        #
#                                                                            #
##############################################################################
                                             
data_I
_audit_creation_method     SHELXL-97
_chemical_name_systematic
;
2-[(<i>E</i>)-(2-morpholinoethyl)iminiomethyl]-4-nitro-1-oxocyclohexadienide
;
_chemical_name_common     ?
_chemical_formula_moiety     'C13 H17 N3 O4'
_chemical_formula_sum     'C13 H17 N3 O4'
_chemical_formula_iupac     'C13 H17 N3 O4'
_chemical_formula_weight     279.30
_chemical_melting_point     ?
_symmetry_cell_setting     Triclinic
_symmetry_space_group_name_H-M     'P -1'
_symmetry_space_group_name_Hall     '-P 1'
loop_
    _symmetry_equiv_pos_as_xyz
    'x, y, z'
    '-x, -y, -z'
_cell_length_a     5.3520(4)
_cell_length_b     10.8972(9)
_cell_length_c     12.4537(9)
_cell_angle_alpha     102.329(7)
_cell_angle_beta     97.143(6)
_cell_angle_gamma     104.173(9)
_cell_volume     675.91(10)
_cell_formula_units_Z     2
_cell_measurement_reflns_used     23053
_cell_measurement_theta_min     1.70
_cell_measurement_theta_max     28.01
_cell_measurement_temperature     296(2)
_exptl_crystal_description     Prism
_exptl_crystal_colour     orange
_exptl_crystal_size_max     0.75
_exptl_crystal_size_mid     0.70
_exptl_crystal_size_min     0.40
_exptl_crystal_density_diffrn     1.372
_exptl_crystal_density_meas     ?
_exptl_crystal_density_method     'not measured'
_exptl_crystal_F_000     296
_exptl_absorpt_coefficient_mu     0.103
_exptl_absorpt_correction_type     none
_exptl_absorpt_process_details     ?
_exptl_absorpt_correction_T_min     ?
_exptl_absorpt_correction_T_max     ?
_exptl_special_details
;
;
_diffrn_ambient_temperature     296(2)
_diffrn_radiation_type     MoK\a
_diffrn_radiation_wavelength     0.71073
_diffrn_radiation_source     'fine-focus sealed tube'
_diffrn_radiation_monochromator     graphite
_diffrn_measurement_device_type     'Stoe IPDSII'
_diffrn_measurement_method     \w
_diffrn_detector_area_resol_mean     6.67
_diffrn_reflns_number     11340
_diffrn_reflns_av_R_equivalents     0.0385
_diffrn_reflns_av_sigmaI/netI     0.0245
_diffrn_reflns_theta_min     1.70
_diffrn_reflns_theta_max     27.59
_diffrn_reflns_theta_full     27.59
_diffrn_measured_fraction_theta_max     0.991
_diffrn_measured_fraction_theta_full     0.991
_diffrn_reflns_limit_h_min     -6
_diffrn_reflns_limit_h_max     6
_diffrn_reflns_limit_k_min     -14
_diffrn_reflns_limit_k_max     14
_diffrn_reflns_limit_l_min     -16
_diffrn_reflns_limit_l_max     16
_diffrn_standards_number     0
_diffrn_standards_interval_count     0
_diffrn_standards_interval_time     ?
_diffrn_standards_decay_%     0
_refine_special_details
;
 Refinement of F^2^ against ALL reflections.  The weighted R-factor wR and
 goodness of fit S are based on F^2^, conventional R-factors R are based
 on F, with F set to zero for negative F^2^. The threshold expression of
 F^2^ > 2sigma(F^2^) is used only for calculating R-factors(gt) etc. and is
 not relevant to the choice of reflections for refinement.  R-factors based
 on F^2^ are statistically about twice as large as those based on F, and R-
 factors based on ALL data will be even larger.
;
_reflns_number_total     3094
_reflns_number_gt     2664
_reflns_threshold_expression     I>2\s(I)
_refine_ls_structure_factor_coef     Fsqd
_refine_ls_matrix_type     full
_refine_ls_R_factor_all     0.0473
_refine_ls_R_factor_gt     0.0400
_refine_ls_wR_factor_gt     0.1053
_refine_ls_wR_factor_ref     0.1097
_refine_ls_goodness_of_fit_ref     1.056
_refine_ls_restrained_S_all     1.056
_refine_ls_number_reflns     3094
_refine_ls_number_parameters     186
_refine_ls_number_restraints     0
_refine_ls_hydrogen_treatment     mixed
_refine_ls_weighting_scheme     calc
_refine_ls_weighting_details
         'calc w=1/[\s^2^(Fo^2^)+(0.0512P)^2^+0.1309P] where P=(Fo^2^+2Fc^2^)/3'
_atom_sites_solution_hydrogens     geom
_atom_sites_solution_primary     direct
_atom_sites_solution_secondary     difmap
_refine_ls_shift/su_max     0.001
_refine_ls_shift/su_mean     0.000
_refine_diff_density_max     0.257
_refine_diff_density_min     -0.167
_refine_ls_extinction_method     'SHELXL97 (Sheldrick, 2008)'
_refine_ls_extinction_coef     0.077(7)
_refine_ls_extinction_expression
                                  'Fc^*^=kFc[1+0.001xFc^2^\l^3^/sin(2\q)]^-1/4^'
loop_
    _atom_type_symbol
    _atom_type_description
    _atom_type_scat_dispersion_real
    _atom_type_scat_dispersion_imag
    _atom_type_scat_source
    'C' 'C' 0.0033 0.0016
                         'International Tables Vol C Tables 4.2.6.8 and 6.1.1.4'
    'H' 'H' 0.0000 0.0000
                         'International Tables Vol C Tables 4.2.6.8 and 6.1.1.4'
    'N' 'N' 0.0061 0.0033
                         'International Tables Vol C Tables 4.2.6.8 and 6.1.1.4'
    'O' 'O' 0.0106 0.0060
                         'International Tables Vol C Tables 4.2.6.8 and 6.1.1.4'
_computing_data_collection     'X-AREA (Stoe & Cie, 2002)'
_computing_cell_refinement     'X-AREA (Stoe & Cie, 2002)'
_computing_data_reduction     'X-RED32 (Stoe & Cie, 2002)'
_computing_structure_solution     'SHELXS97 (Sheldrick, 2008)'
_computing_structure_refinement     'SHELXL97 (Sheldrick, 2008)'
_computing_molecular_graphics     'ORTEP-3 for Windows (Farrugia, 1997)'
_computing_publication_material     'WinGX (Farrugia, 1999)'
loop_
    _atom_site_type_symbol
    _atom_site_label
    _atom_site_fract_x
    _atom_site_fract_y
    _atom_site_fract_z
    _atom_site_U_iso_or_equiv
    _atom_site_adp_type
    _atom_site_calc_flag
    _atom_site_refinement_flags
    _atom_site_occupancy
    _atom_site_disorder_assembly
    _atom_site_disorder_group
    C C1 0.4611(2) 0.77887(11) 0.53094(9) 0.0335(2) Uani d . 1 . .
    C C2 0.6439(2) 0.90243(11) 0.56526(9) 0.0341(2) Uani d . 1 . .
    H H2 0.7896 0.9204 0.5315 0.041 Uiso calc R 1 . .
    C C3 0.6067(2) 0.99713(10) 0.64924(9) 0.0348(3) Uani d . 1 . .
    C C4 0.3899(3) 0.97257(12) 0.70256(10) 0.0396(3) Uani d . 1 . .
    H H4 0.3692 1.0377 0.7597 0.048 Uiso calc R 1 . .
    C C5 0.2112(3) 0.85348(12) 0.67033(11) 0.0426(3) Uani d . 1 . .
    H H5 0.0698 0.8382 0.7069 0.051 Uiso calc R 1 . .
    C C6 0.2318(2) 0.74989(11) 0.58183(10) 0.0363(3) Uani d . 1 . .
    C C7 0.5074(2) 0.68324(11) 0.44412(9) 0.0358(3) Uani d . 1 . .
    H H7 0.6566 0.7074 0.4138 0.043 Uiso calc R 1 . .
    C C8 0.4146(3) 0.46932(12) 0.31724(10) 0.0430(3) Uani d . 1 . .
    H H8A 0.3937 0.3878 0.3393 0.052 Uiso calc R 1 . .
    H H8B 0.5956 0.5004 0.3093 0.052 Uiso calc R 1 . .
    C C9 0.2370(3) 0.44450(12) 0.20590(10) 0.0437(3) Uani d . 1 . .
    H H9A 0.0572 0.4050 0.2113 0.052 Uiso calc R 1 . .
    H H9B 0.2453 0.5268 0.1865 0.052 Uiso calc R 1 . .
    C C10 0.2038(3) 0.36092(15) 0.00679(11) 0.0513(3) Uani d . 1 . .
    H H10A 0.2527 0.4500 -0.0009 0.062 Uiso calc R 1 . .
    H H10B 0.0140 0.3307 -0.0047 0.062 Uiso calc R 1 . .
    C C11 0.3025(3) 0.27445(17) -0.07913(12) 0.0640(4) Uani d . 1 . .
    H H11A 0.2304 0.2783 -0.1534 0.077 Uiso calc R 1 . .
    H H11B 0.4920 0.3062 -0.0681 0.077 Uiso calc R 1 . .
    C C12 0.3364(4) 0.13651(16) 0.03730(15) 0.0665(5) Uani d . 1 . .
    H H12A 0.5264 0.1645 0.0487 0.080 Uiso calc R 1 . .
    H H12B 0.2834 0.0467 0.0429 0.080 Uiso calc R 1 . .
    C C13 0.2450(3) 0.22200(13) 0.12725(12) 0.0504(3) Uani d . 1 . .
    H H13A 0.0561 0.1904 0.1194 0.060 Uiso calc R 1 . .
    H H13B 0.3244 0.2177 0.2002 0.060 Uiso calc R 1 . .
    N N1 0.7884(2) 1.12600(10) 0.68031(9) 0.0410(3) Uani d . 1 . .
    N N2 0.3567(2) 0.56554(9) 0.40467(8) 0.0378(2) Uani d . 1 . .
    N N3 0.3171(2) 0.35764(10) 0.11888(8) 0.0422(3) Uani d . 1 . .
    O O1 0.06162(19) 0.64042(9) 0.55030(9) 0.0513(3) Uani d . 1 . .
    O O2 0.7384(2) 1.21314(9) 0.74731(9) 0.0600(3) Uani d . 1 . .
    O O3 0.9854(2) 1.14568(9) 0.63771(9) 0.0549(3) Uani d . 1 . .
    O O4 0.2302(3) 0.14272(12) -0.07115(9) 0.0727(4) Uani d . 1 . .
    H H1 0.214(4) 0.5433(18) 0.4335(15) 0.065(5) Uiso d . 1 . .
loop_
    _atom_site_aniso_label
    _atom_site_aniso_U_11
    _atom_site_aniso_U_22
    _atom_site_aniso_U_33
    _atom_site_aniso_U_12
    _atom_site_aniso_U_13
    _atom_site_aniso_U_23
    C1 0.0382(6) 0.0302(5) 0.0305(5) 0.0089(4) 0.0086(4) 0.0041(4)
    C2 0.0370(6) 0.0324(5) 0.0316(5) 0.0083(4) 0.0096(4) 0.0055(4)
    C3 0.0410(6) 0.0286(5) 0.0310(5) 0.0073(4) 0.0048(4) 0.0035(4)
    C4 0.0493(7) 0.0363(6) 0.0335(6) 0.0162(5) 0.0120(5) 0.0020(4)
    C5 0.0450(7) 0.0419(6) 0.0422(6) 0.0125(5) 0.0198(5) 0.0065(5)
    C6 0.0388(6) 0.0319(5) 0.0372(6) 0.0085(4) 0.0102(5) 0.0063(4)
    C7 0.0398(6) 0.0336(5) 0.0323(5) 0.0088(5) 0.0098(4) 0.0049(4)
    C8 0.0508(7) 0.0361(6) 0.0374(6) 0.0151(5) 0.0086(5) -0.0038(5)
    C9 0.0545(7) 0.0391(6) 0.0375(6) 0.0195(5) 0.0105(5) 0.0008(5)
    C10 0.0532(8) 0.0582(8) 0.0358(7) 0.0119(6) 0.0063(6) 0.0030(6)
    C11 0.0646(10) 0.0736(10) 0.0367(7) 0.0046(8) 0.0132(6) -0.0071(7)
    C12 0.0776(11) 0.0501(8) 0.0648(10) 0.0231(8) 0.0203(8) -0.0105(7)
    C13 0.0625(9) 0.0409(7) 0.0457(7) 0.0180(6) 0.0147(6) -0.0003(5)
    N1 0.0491(6) 0.0311(5) 0.0371(5) 0.0070(4) 0.0045(4) 0.0030(4)
    N2 0.0443(6) 0.0317(5) 0.0331(5) 0.0083(4) 0.0105(4) -0.0002(4)
    N3 0.0497(6) 0.0406(5) 0.0324(5) 0.0146(5) 0.0088(4) -0.0020(4)
    O1 0.0483(5) 0.0358(5) 0.0617(6) -0.0002(4) 0.0219(4) 0.0025(4)
    O2 0.0719(7) 0.0337(5) 0.0622(6) 0.0106(4) 0.0133(5) -0.0092(4)
    O3 0.0556(6) 0.0417(5) 0.0564(6) -0.0031(4) 0.0169(5) 0.0047(4)
    O4 0.0816(8) 0.0612(7) 0.0526(6) 0.0055(6) 0.0197(6) -0.0207(5)
_geom_special_details
;
 All esds (except the esd in the dihedral angle between two l.s. planes)
 are estimated using the full covariance matrix.  The cell esds are taken
 into account individually in the estimation of esds in distances, angles
 and torsion angles; correlations between esds in cell parameters are only
 used when they are defined by crystal symmetry.  An approximate (isotropic)
 treatment of cell esds is used for estimating esds involving l.s. planes.
;
loop_
    _geom_bond_atom_site_label_1
    _geom_bond_atom_site_label_2
    _geom_bond_site_symmetry_2
    _geom_bond_distance
    _geom_bond_publ_flag
    C1 C2 . 1.3994(16) ?
    C1 C7 . 1.4241(15) ?
    C1 C6 . 1.4478(16) ?
    C2 C3 . 1.3748(15) ?
    C2 H2 . 0.93 ?
    C3 C4 . 1.4051(17) ?
    C3 N1 . 1.4398(15) ?
    C4 C5 . 1.3543(18) ?
    C4 H4 . 0.93 ?
    C5 C6 . 1.4357(16) ?
    C5 H5 . 0.93 ?
    C6 O1 . 1.2594(14) ?
    C7 N2 . 1.2894(15) ?
    C7 H7 . 0.93 ?
    C8 N2 . 1.4615(14) ?
    C8 C9 . 1.5117(18) ?
    C8 H8A . 0.97 ?
    C8 H8B . 0.97 ?
    C9 N3 . 1.4596(15) ?
    C9 H9A . 0.97 ?
    C9 H9B . 0.97 ?
    C10 N3 . 1.4625(17) ?
    C10 C11 . 1.505(2) ?
    C10 H10A . 0.97 ?
    C10 H10B . 0.97 ?
    C11 O4 . 1.421(2) ?
    C11 H11A . 0.97 ?
    C11 H11B . 0.97 ?
    C12 O4 . 1.421(2) ?
    C12 C13 . 1.5086(19) ?
    C12 H12A . 0.97 ?
    C12 H12B . 0.97 ?
    C13 N3 . 1.4632(18) ?
    C13 H13A . 0.97 ?
    C13 H13B . 0.97 ?
    N1 O2 . 1.2293(14) ?
    N1 O3 . 1.2315(14) ?
    N2 H1 . 0.887(19) ?
loop_
    _geom_angle_atom_site_label_1
    _geom_angle_atom_site_label_2
    _geom_angle_atom_site_label_3
    _geom_angle_site_symmetry_1
    _geom_angle_site_symmetry_3
    _geom_angle
    _geom_angle_publ_flag
    C2 C1 C7 . . 117.84(10) ?
    C2 C1 C6 . . 120.88(10) ?
    C7 C1 C6 . . 121.27(10) ?
    C3 C2 C1 . . 119.54(10) ?
    C3 C2 H2 . . 120.2 ?
    C1 C2 H2 . . 120.2 ?
    C2 C3 C4 . . 121.54(10) ?
    C2 C3 N1 . . 119.24(10) ?
    C4 C3 N1 . . 119.18(10) ?
    C5 C4 C3 . . 119.65(11) ?
    C5 C4 H4 . . 120.2 ?
    C3 C4 H4 . . 120.2 ?
    C4 C5 C6 . . 122.50(11) ?
    C4 C5 H5 . . 118.8 ?
    C6 C5 H5 . . 118.8 ?
    O1 C6 C5 . . 122.23(11) ?
    O1 C6 C1 . . 121.91(10) ?
    C5 C6 C1 . . 115.86(10) ?
    N2 C7 C1 . . 124.56(11) ?
    N2 C7 H7 . . 117.7 ?
    C1 C7 H7 . . 117.7 ?
    N2 C8 C9 . . 111.99(10) ?
    N2 C8 H8A . . 109.2 ?
    C9 C8 H8A . . 109.2 ?
    N2 C8 H8B . . 109.2 ?
    C9 C8 H8B . . 109.2 ?
    H8A C8 H8B . . 107.9 ?
    N3 C9 C8 . . 110.22(10) ?
    N3 C9 H9A . . 109.6 ?
    C8 C9 H9A . . 109.6 ?
    N3 C9 H9B . . 109.6 ?
    C8 C9 H9B . . 109.6 ?
    H9A C9 H9B . . 108.1 ?
    N3 C10 C11 . . 109.46(13) ?
    N3 C10 H10A . . 109.8 ?
    C11 C10 H10A . . 109.8 ?
    N3 C10 H10B . . 109.8 ?
    C11 C10 H10B . . 109.8 ?
    H10A C10 H10B . . 108.2 ?
    O4 C11 C10 . . 111.17(13) ?
    O4 C11 H11A . . 109.4 ?
    C10 C11 H11A . . 109.4 ?
    O4 C11 H11B . . 109.4 ?
    C10 C11 H11B . . 109.4 ?
    H11A C11 H11B . . 108.0 ?
    O4 C12 C13 . . 111.48(14) ?
    O4 C12 H12A . . 109.3 ?
    C13 C12 H12A . . 109.3 ?
    O4 C12 H12B . . 109.3 ?
    C13 C12 H12B . . 109.3 ?
    H12A C12 H12B . . 108.0 ?
    N3 C13 C12 . . 110.35(13) ?
    N3 C13 H13A . . 109.6 ?
    C12 C13 H13A . . 109.6 ?
    N3 C13 H13B . . 109.6 ?
    C12 C13 H13B . . 109.6 ?
    H13A C13 H13B . . 108.1 ?
    O2 N1 O3 . . 122.35(11) ?
    O2 N1 C3 . . 118.53(11) ?
    O3 N1 C3 . . 119.11(10) ?
    C7 N2 C8 . . 122.84(11) ?
    C7 N2 H1 . . 117.3(12) ?
    C8 N2 H1 . . 119.8(12) ?
    C9 N3 C10 . . 111.82(10) ?
    C9 N3 C13 . . 112.22(10) ?
    C10 N3 C13 . . 108.56(11) ?
    C12 O4 C11 . . 109.63(11) ?
loop_
    _geom_torsion_atom_site_label_1
    _geom_torsion_atom_site_label_2
    _geom_torsion_atom_site_label_3
    _geom_torsion_atom_site_label_4
    _geom_torsion_site_symmetry_1
    _geom_torsion_site_symmetry_2
    _geom_torsion_site_symmetry_3
    _geom_torsion_site_symmetry_4
    _geom_torsion
    _geom_torsion_publ_flag
    C7 C1 C2 C3 . . . . -179.68(10) ?
    C6 C1 C2 C3 . . . . 0.69(17) ?
    C1 C2 C3 C4 . . . . 0.62(18) ?
    C1 C2 C3 N1 . . . . -176.92(10) ?
    C2 C3 C4 C5 . . . . -0.61(18) ?
    N1 C3 C4 C5 . . . . 176.93(11) ?
    C3 C4 C5 C6 . . . . -0.7(2) ?
    C4 C5 C6 O1 . . . . -178.16(12) ?
    C4 C5 C6 C1 . . . . 1.93(19) ?
    C2 C1 C6 O1 . . . . 178.21(11) ?
    C7 C1 C6 O1 . . . . -1.41(18) ?
    C2 C1 C6 C5 . . . . -1.89(17) ?
    C7 C1 C6 C5 . . . . 178.49(11) ?
    C2 C1 C7 N2 . . . . 179.62(11) ?
    C6 C1 C7 N2 . . . . -0.75(18) ?
    N2 C8 C9 N3 . . . . 174.64(11) ?
    N3 C10 C11 O4 . . . . 60.36(17) ?
    O4 C12 C13 N3 . . . . -57.64(18) ?
    C2 C3 N1 O2 . . . . 172.71(11) ?
    C4 C3 N1 O2 . . . . -4.89(17) ?
    C2 C3 N1 O3 . . . . -6.09(17) ?
    C4 C3 N1 O3 . . . . 176.31(11) ?
    C1 C7 N2 C8 . . . . -178.52(11) ?
    C9 C8 N2 C7 . . . . -106.90(14) ?
    C8 C9 N3 C10 . . . . -163.51(11) ?
    C8 C9 N3 C13 . . . . 74.22(14) ?
    C11 C10 N3 C9 . . . . 177.47(12) ?
    C11 C10 N3 C13 . . . . -58.19(15) ?
    C12 C13 N3 C9 . . . . -178.84(12) ?
    C12 C13 N3 C10 . . . . 57.05(16) ?
    C13 C12 O4 C11 . . . . 57.82(18) ?
    C10 C11 O4 C12 . . . . -59.34(18) ?
loop_
    _geom_hbond_atom_site_label_D
    _geom_hbond_atom_site_label_H
    _geom_hbond_atom_site_label_A
    _geom_hbond_site_symmetry_A
    _geom_hbond_distance_DH
    _geom_hbond_distance_HA
    _geom_hbond_distance_DA
    _geom_hbond_angle_DHA
    N2 H1 O1 . 0.89(2) 1.99(2) 2.6760(14) 133(2)
    N2 H1 O1 2_566 0.89(2) 2.24(2) 2.9587(14) 138(2)
    C4 H4 O4 1_566 0.93 2.47 3.3547(16) 160
    C7 H7 O3 2_776 0.93 2.43 3.3020(15) 157
    C13 H13B Cg2 2_666 0.97 2.9908 3.9254 162.14
data_global
_journal_date_recd_electronic     2009-06-28
_journal_date_accepted     2009-07-06
_journal_name_full     'Acta Crystallographica, Section E'
_journal_year     2009
_journal_volume     65
_journal_issue      8
_journal_page_first     o1842
_journal_page_last     o1842
_journal_paper_category     QO
_journal_coeditor_code     CI2842
_publ_contact_author
;
   'Bing\"ol Alpaslan, Yelda '
    Department of Physics
    Faculty of Arts & Science
    Ondokuz May\?is University
    TR-55139
    Kurupelit-Samsun
    Turkey
;
_publ_contact_author_email     ybingol@omu.edu.tr
_publ_section_title
;
2-[(<i>E</i>)-(2-Morpholinoethyl)iminiomethyl]-4-nitro-1-oxocyclohexadienide
;
loop_
    _publ_author_name
    _publ_author_address
    'Bing\"ol Alpaslan, Yelda'
;   Department of Physics
    Faculty of Arts & Science
    Ondokuz May\?is University
    TR-55139 Kurupelit--Samsun
    Turkey
;
    'Tanak, Hasan'
;   Department of Physics
    Faculty of Arts & Science
    Ondokuz May\?is University
    TR-55139 Kurupelit--Samsun
    Turkey
;
    'A\<gar, Erbil'
;    Department of Chemistry
     Faculty of Arts & Science
     Ondokuz May\?is University
     55139 Samsun
     Turkey
;
    'Er\,sahin, Ferda'
;    Department of Chemistry
     Faculty of Arts & Science
     Ondokuz May\?is University
     55139 Samsun
     Turkey
;
