# Supplementary material for: 2-[(E)-(2-Morpholinoeth­yl)iminiometh­yl]-4-nitro-1-oxocyclo­hexa­dienide
Source: Acta Crystallogr Sect E Struct Rep Online. 2009 Jul 11;65(Pt 8):o1842. doi: 10.1107/S1600536809026191 (PMC2977119; doi:10.1107/S1600536809026191)
Supplement: Supplementary file 2 [file e-65-o1842-Isup2.hkl]

#
# h,k,l, Fc-squared, Fo-squared, sigma(Fo-squared) and status flag
#
data_I
_shelx_title ' fe45 in P -1'
_shelx_refln_list_code          4
_shelx_F_calc_maximum      105.19
_exptl_crystal_F_000       296.00
_reflns_d_resolution_high  0.7673
 
loop_
 _symmetry_equiv_pos_as_xyz
 'x, y, z'
 '-x, -y, -z'
 
_cell_length_a     5.3520
_cell_length_b    10.8972
_cell_length_c    12.4537
_cell_angle_alpha 102.329
_cell_angle_beta   97.143
_cell_angle_gamma 104.173
 
_shelx_F_squared_multiplier     1.000
 
loop_
 _refln_index_h
 _refln_index_k
 _refln_index_l
 _refln_F_squared_calc
 _refln_F_squared_meas
 _refln_F_squared_sigma
 _refln_observed_status
   1   0   0     1167.12     1083.50     22.23 o
   2   0   0     1344.25     1182.76     20.72 o
   3   0   0      162.91      159.56      5.30 o
   4   0   0      111.75      117.37      3.51 o
   5   0   0       43.86       43.05      0.44 o
   6   0   0        0.99        0.87      0.43 o
  -6   1   0        2.71        3.74      0.49 o
  -5   1   0        0.59        0.56      0.46 o
  -4   1   0       12.08       13.63      0.51 o
  -3   1   0       22.96       26.39      0.41 o
  -2   1   0      617.93      602.26     11.46 o
  -1   1   0      231.34      213.63      1.20 o
   0   1   0      140.61      160.05      3.49 o
   1   1   0      201.23      187.55      2.25 o
   2   1   0      145.23      133.12      0.78 o
   3   1   0       56.35       59.21      1.42 o
   4   1   0       15.65       14.42      0.46 o
   5   1   0      102.51      103.99      2.31 o
   6   1   0        2.57        3.26      0.45 o
  -6   2   0        0.48        0.35      0.42 o
  -5   2   0        5.03        4.85      0.59 o
  -4   2   0       75.86       88.56      1.08 o
  -3   2   0      421.25      480.65      8.32 o
  -2   2   0       28.66       32.37      0.38 o
  -1   2   0     1139.20     1185.36     43.63 o
   0   2   0      685.68      740.47     11.34 o
   1   2   0        1.08        2.38      0.38 o
   2   2   0      217.24      209.94      3.25 o
   3   2   0        6.70        7.29      0.33 o
   4   2   0      499.56      502.59      5.92 o
   5   2   0       71.43       72.62      3.12 o
   6   2   0        1.81        1.85      0.67 o
  -6   3   0        0.00        0.44      0.55 o
  -5   3   0        6.08        6.23      0.38 o
  -4   3   0      179.64      181.65      3.24 o
  -3   3   0       12.34       14.33      0.35 o
  -2   3   0      206.69      204.94      3.32 o
  -1   3   0       10.85       15.33      0.41 o
   0   3   0      607.08      615.42     10.55 o
   1   3   0      509.67      516.98      5.76 o
   2   3   0      428.20      430.54      6.60 o
   3   3   0       40.72       37.30      0.68 o
   4   3   0       11.00       11.22      0.40 o
   5   3   0       30.23       31.22      0.77 o
   6   3   0        1.63        2.07      0.53 o
  -6   4   0       33.24       30.09      0.53 o
  -5   4   0        9.56        8.72      0.37 o
  -4   4   0        0.52        0.23      0.34 o
  -3   4   0       35.48       35.21      0.38 o
  -2   4   0       81.94       79.71      0.98 o
  -1   4   0      441.51      454.98      5.84 o
   0   4   0      381.75      376.52      5.96 o
   1   4   0     1455.58     1513.01     17.00 o
   2   4   0       63.95       71.18      1.51 o
   3   4   0        6.04        5.21      0.35 o
   4   4   0       13.38       14.20      0.53 o
   5   4   0        1.88        2.27      0.43 o
  -6   5   0        2.59        2.39      0.40 o
  -5   5   0       39.95       39.37      1.06 o
  -4   5   0        1.28        1.20      0.32 o
  -3   5   0       40.92       41.51      0.45 o
  -2   5   0      231.25      242.59      1.51 o
  -1   5   0       68.70       80.07      1.07 o
   0   5   0       58.91       74.16      1.51 o
   1   5   0       39.55       35.74      0.45 o
   2   5   0      159.30      162.48      2.42 o
   3   5   0        1.41        2.34      0.32 o
   4   5   0        3.15        3.10      0.49 o
   5   5   0        3.20        2.44      0.45 o
  -6   6   0        6.47        5.98      0.43 o
  -5   6   0        2.50        2.27      0.35 o
  -4   6   0        2.70        2.94      0.34 o
  -3   6   0       68.04       75.29      0.44 o
  -2   6   0      513.20      515.39      5.98 o
  -1   6   0        4.33        3.98      0.31 o
   0   6   0      146.59      150.47      2.72 o
   1   6   0       75.29       71.69      1.65 o
   2   6   0       10.55        9.93      0.30 o
   3   6   0       21.54       18.96      0.50 o
   4   6   0        3.49        3.41      0.38 o
   5   6   0       10.39       12.31      0.53 o
  -6   7   0        0.03       -0.14      0.40 o
  -5   7   0      130.32      128.11      1.84 o
  -4   7   0       60.34       62.14      0.54 o
  -3   7   0        0.69        0.66      0.35 o
  -2   7   0       11.41       13.11      0.34 o
  -1   7   0        0.07        0.11      0.30 o
   0   7   0       40.12       39.55      0.72 o
   1   7   0        2.39        3.41      0.30 o
   2   7   0       32.71       27.10      0.33 o
   3   7   0       16.97       12.98      0.33 o
   4   7   0        5.75        6.25      0.37 o
  -6   8   0       26.51       22.81      0.47 o
  -5   8   0       47.22       46.84      0.55 o
  -4   8   0        6.12        6.96      0.36 o
  -3   8   0        1.02        0.97      0.33 o
  -2   8   0        1.63        1.73      0.32 o
  -1   8   0        2.44        3.97      0.32 o
   0   8   0      195.57      179.30      3.25 o
   1   8   0       61.96       56.83      0.92 o
   2   8   0       49.95       41.44      0.76 o
   3   8   0        3.48        2.71      0.30 o
   4   8   0        0.17        0.53      0.37 o
  -6   9   0       14.96       15.10      0.43 o
  -5   9   0        2.37        2.30      0.39 o
  -4   9   0       12.22       12.36      0.35 o
  -3   9   0        2.50        2.84      0.36 o
  -2   9   0      147.84      144.05      3.46 o
  -1   9   0       58.04       58.59      1.57 o
   0   9   0      245.35      229.28      3.78 o
   1   9   0       59.12       55.64      0.86 o
   2   9   0        5.49        5.12      0.33 o
   3   9   0        0.84        2.28      0.35 o
  -5  10   0        1.89        2.19      0.41 o
  -4  10   0        0.36        0.51      0.33 o
  -3  10   0        9.54       10.79      0.95 o
  -2  10   0      124.35      124.50      3.78 o
  -1  10   0      175.91      177.58      2.96 o
   0  10   0       76.67       74.62      1.68 o
   1  10   0        0.60        0.56      0.31 o
   2  10   0        1.62        1.54      0.35 o
   3  10   0        0.11        0.38      0.40 o
  -5  11   0        0.01       -0.11      0.51 o
  -4  11   0       29.21       28.29      0.61 o
  -3  11   0       60.94       59.95      2.95 o
  -2  11   0        1.96        1.76      0.34 o
  -1  11   0        0.17        0.27      0.29 o
   0  11   0        2.83        2.59      0.31 o
   1  11   0        0.02        0.46      0.32 o
   2  11   0        0.29        0.81      0.34 o
  -4  12   0        7.77        8.01      0.38 o
  -3  12   0        9.91       10.55      0.57 o
  -2  12   0       15.41       17.10      0.45 o
  -1  12   0        0.65        0.25      0.34 o
   0  12   0       17.05       19.07      0.48 o
   1  12   0        2.33        2.95      0.33 o
  -4  13   0        3.78        3.34      1.00 o
  -3  13   0        2.40        3.35      0.65 o
  -2  13   0        1.55        1.44      0.49 o
  -1  13   0        3.40        4.09      0.34 o
   0  13   0        6.71        9.45      0.36 o
   0 -13   1        1.30        1.89      0.45 o
   1 -13   1       15.42       16.10      0.48 o
   2 -13   1        3.56        3.03      0.42 o
   3 -13   1        1.26        1.04      0.39 o
   4 -13   1        7.59        7.79      0.41 o
  -1 -12   1        1.32        1.22      0.42 o
   0 -12   1        0.00        0.71      0.40 o
   1 -12   1       34.71       34.66      0.90 o
   2 -12   1       32.13       31.16      0.92 o
   3 -12   1       11.89       11.34      0.50 o
   4 -12   1        0.90        1.77      0.34 o
   5 -12   1        0.88        0.76      0.46 o
  -2 -11   1        1.18        2.26      0.41 o
  -1 -11   1        0.98        0.72      0.31 o
   0 -11   1        0.03        0.64      0.30 o
   1 -11   1      101.86      100.12      2.87 o
   2 -11   1      174.63      171.78      5.22 o
   3 -11   1       15.56       16.01      0.36 o
   4 -11   1        0.00        0.07      0.29 o
   5 -11   1        1.48        1.59      0.43 o
  -3 -10   1        0.01        0.49      0.37 o
  -2 -10   1       22.11       22.21      0.42 o
  -1 -10   1       25.46       23.58      0.33 o
   0 -10   1       30.25       28.89      0.40 o
   1 -10   1       58.42       56.28      1.52 o
   2 -10   1        3.29        2.94      0.37 o
   3 -10   1        0.10        0.30      0.35 o
   4 -10   1        0.11        0.70      0.36 o
   5 -10   1        2.01        2.24      0.39 o
  -3  -9   1        0.75        1.50      0.36 o
  -2  -9   1       57.48       50.02      0.55 o
  -1  -9   1        2.45        1.74      0.43 o
   0  -9   1        0.03        0.68      0.30 o
   1  -9   1        0.02        0.51      0.33 o
   2  -9   1        0.15        0.57      0.31 o
   3  -9   1        9.01        8.80      0.39 o
   4  -9   1        6.43        6.65      0.32 o
   5  -9   1        0.96        1.30      0.37 o
   6  -9   1        6.77        6.48      0.41 o
  -4  -8   1        4.17        5.77      0.48 o
  -3  -8   1        0.00        0.33      0.33 o
  -2  -8   1        4.44        4.45      0.33 o
  -1  -8   1      128.62      128.63      1.79 o
   0  -8   1       19.73       19.38      0.33 o
   1  -8   1       18.39       18.44      0.49 o
   2  -8   1       59.66       59.41      1.07 o
   3  -8   1       25.99       27.19      0.38 o
   4  -8   1        0.82        0.81      0.30 o
   5  -8   1       19.25       21.06      0.38 o
   6  -8   1       25.03       24.22      0.43 o
  -4  -7   1        7.24        7.50      0.45 o
  -3  -7   1        2.72        3.86      0.33 o
  -2  -7   1       20.57       20.24      0.46 o
  -1  -7   1       18.21       16.03      0.39 o
   0  -7   1        6.48        6.63      0.31 o
   1  -7   1        3.02        6.05      0.29 o
   2  -7   1        0.08        0.65      0.32 o
   3  -7   1       61.71       58.74      0.47 o
   4  -7   1        7.05        6.30      0.37 o
   5  -7   1       10.07       10.45      0.37 o
   6  -7   1       10.24       11.03      0.41 o
  -5  -6   1        0.15        0.85      0.43 o
  -4  -6   1        1.41        0.91      0.34 o
  -3  -6   1        0.37        0.06      0.38 o
  -2  -6   1       59.13       61.73      0.93 o
  -1  -6   1       29.13       31.51      0.71 o
   0  -6   1      209.15      246.34      6.27 o
   1  -6   1        0.06        0.16      0.27 o
   2  -6   1       35.77       39.74      0.66 o
   3  -6   1       99.59       96.07      0.58 o
   4  -6   1       13.49       15.29      0.34 o
   5  -6   1        7.83        7.88      0.35 o
   6  -6   1        7.59        7.51      0.39 o
  -5  -5   1       18.58       21.11      0.61 o
  -4  -5   1       69.99       67.38      1.25 o
  -3  -5   1       48.61       47.92      0.95 o
  -2  -5   1       31.87       29.24      0.97 o
  -1  -5   1      357.98      352.07      8.39 o
   0  -5   1      116.82      110.53      2.64 o
   1  -5   1      271.36      296.68      3.78 o
   2  -5   1       50.87       49.10      0.75 o
   3  -5   1       11.27        8.31      0.30 o
   4  -5   1        2.56        2.61      0.33 o
   5  -5   1       16.65       15.84      0.37 o
   6  -5   1        5.35        5.96      0.40 o
  -5  -4   1        0.26        0.68      0.52 o
  -4  -4   1       26.92       29.60      0.63 o
  -3  -4   1      124.94      122.58      1.60 o
  -2  -4   1       35.76       29.36      0.82 o
  -1  -4   1     1046.15     1076.45     18.58 o
   0  -4   1       20.47       25.01      0.68 o
   1  -4   1      122.87      122.59      1.18 o
   2  -4   1      126.90      139.24      1.24 o
   3  -4   1      279.49      275.47      3.33 o
   4  -4   1        2.07        1.42      0.32 o
   5  -4   1       14.97       12.58      0.64 o
   6  -4   1        2.00        1.78      0.43 o
  -6  -3   1        1.25        1.91      0.43 o
  -5  -3   1        0.13        0.21      0.38 o
  -4  -3   1       15.79       14.09      0.56 o
  -3  -3   1        9.05        6.46      0.36 o
  -2  -3   1      100.82      105.63      0.90 o
  -1  -3   1      522.56      503.57      8.11 o
   0  -3   1      150.25      147.74      2.91 o
   1  -3   1      218.81      206.72      2.04 o
   2  -3   1       35.51       34.26      0.36 o
   3  -3   1       53.58       57.85      0.63 o
   4  -3   1        5.20        6.25      0.41 o
   5  -3   1        3.09        3.74      0.35 o
   6  -3   1       10.64       10.70      0.92 o
  -6  -2   1        8.63        7.89      0.64 o
  -5  -2   1       24.73       26.09      0.45 o
  -4  -2   1       29.53       26.53      0.57 o
  -3  -2   1        8.56        7.85      0.59 o
  -2  -2   1       77.58       71.13      0.50 o
  -1  -2   1        0.99        0.99      0.40 o
   0  -2   1     1449.53     1543.46     48.42 o
   1  -2   1      534.47      557.73      8.44 o
   2  -2   1      521.07      556.61     14.39 o
   3  -2   1      631.24      672.05      9.60 o
   4  -2   1        2.18        3.35      0.35 o
   5  -2   1        0.11        0.16      0.53 o
   6  -2   1        1.71        1.28      0.43 o
  -6  -1   1        8.96        9.36      1.23 o
  -5  -1   1       65.19       62.40      0.51 o
  -4  -1   1        9.48        8.50      0.79 o
  -3  -1   1       47.75       49.25      1.30 o
  -2  -1   1      119.00      111.65      1.43 o
  -1  -1   1     7437.65     7116.88    108.52 o
   0  -1   1       30.17       36.57      0.57 o
   1  -1   1     5371.32     5811.94    356.80 o
   2  -1   1        0.00       39.53     18.16 o
   3  -1   1       90.49       99.24      1.48 o
   4  -1   1       29.01       28.50      0.72 o
   5  -1   1        6.34        6.34      0.40 o
   6  -1   1        0.10        0.42      0.43 o
  -6   0   1        0.61        1.05      0.43 o
  -5   0   1        9.70       10.26      0.50 o
  -4   0   1       19.78       22.69      0.65 o
  -3   0   1       27.17       24.94      0.48 o
  -2   0   1     3065.00     2807.29     10.85 o
  -1   0   1     2382.83     2087.79     59.39 o
   0   0   1      982.29     1091.74      5.02 o
   1   0   1      742.25      737.71      7.09 o
   2   0   1      578.14      554.56      9.61 o
   3   0   1       20.95       18.55      0.40 o
   4   0   1        0.39        0.80      0.39 o
   5   0   1        9.17        8.67      0.39 o
   6   0   1        0.92        1.26      0.44 o
  -6   1   1        4.00        3.81      0.48 o
  -5   1   1        3.78        5.02      0.40 o
  -4   1   1       41.49       36.65      1.24 o
  -3   1   1       69.35       74.80      1.31 o
  -2   1   1      463.42      450.19     10.77 o
  -1   1   1     2558.25     2613.03     34.13 o
   0   1   1       26.13       24.79      0.54 o
   1   1   1     1721.35     1581.78     18.42 o
   2   1   1       39.36       38.39      0.64 o
   3   1   1       65.75       62.80      0.57 o
   4   1   1        0.03        0.03      0.38 o
   5   1   1       62.85       64.51      2.09 o
   6   1   1        0.17        0.47      0.80 o
  -6   2   1        1.57        1.38      0.43 o
  -5   2   1        5.99        4.28      0.40 o
  -4   2   1       17.12       24.52      0.35 o
  -3   2   1      160.20      174.65      2.89 o
  -2   2   1       56.33       61.13      0.81 o
  -1   2   1     1040.58     1074.65     12.69 o
   0   2   1       72.69       78.99      0.59 o
   1   2   1      462.29      448.87      1.83 o
   2   2   1       57.59       59.74      0.53 o
   3   2   1       25.20       26.57      0.62 o
   4   2   1      407.52      400.84      6.91 o
   5   2   1       11.12       10.26      1.11 o
   6   2   1        0.07       -0.24      0.47 o
  -6   3   1       12.28       11.66      0.49 o
  -5   3   1        0.83        0.51      0.38 o
  -4   3   1       21.56       22.11      0.60 o
  -3   3   1        1.33        1.97      0.38 o
  -2   3   1       43.97       49.06      0.87 o
  -1   3   1        9.73        8.86      0.45 o
   0   3   1      218.03      233.98      2.57 o
   1   3   1      354.77      319.61      3.18 o
   2   3   1       47.47       53.30      0.97 o
   3   3   1        1.30        1.06      0.29 o
   4   3   1        0.17        0.22      0.32 o
   5   3   1       34.62       36.40      1.86 o
  -6   4   1        2.45        2.41      0.68 o
  -5   4   1        4.43        4.30      0.44 o
  -4   4   1       13.20       12.20      0.43 o
  -3   4   1       23.95       23.29      0.40 o
  -2   4   1      564.06      563.65      9.41 o
  -1   4   1       51.44       68.89      0.78 o
   0   4   1      113.79      112.37      1.39 o
   1   4   1      613.65      678.44      7.18 o
   2   4   1        3.37        1.99      0.30 o
   3   4   1        4.19        6.01      0.34 o
   4   4   1        6.57        6.59      0.34 o
   5   4   1        7.98        6.86      0.45 o
  -6   5   1        1.70        1.45      0.42 o
  -5   5   1       12.39       12.84      0.41 o
  -4   5   1        4.85        4.23      0.34 o
  -3   5   1       44.77       44.50      0.56 o
  -2   5   1      354.16      377.73      6.31 o
  -1   5   1        0.30        1.39      0.35 o
   0   5   1       90.49       90.84      1.26 o
   1   5   1        0.17        0.34      0.29 o
   2   5   1       13.98       15.85      0.30 o
   3   5   1       22.70       24.75      0.35 o
   4   5   1        1.37        1.02      0.34 o
   5   5   1        8.53       10.66      0.47 o
  -6   6   1        9.99        9.93      0.42 o
  -5   6   1        8.97        8.15      0.37 o
  -4   6   1        1.82        2.54      0.42 o
  -3   6   1       82.36       85.16      0.92 o
  -2   6   1      339.61      363.89      6.54 o
  -1   6   1      248.65      226.00      3.05 o
   0   6   1       33.30       32.05      0.37 o
   1   6   1        4.25        5.40      0.37 o
   2   6   1       98.08       95.07      1.43 o
   3   6   1       56.71       53.96      0.76 o
   4   6   1        1.36        1.06      0.44 o
  -6   7   1       13.18       13.80      0.44 o
  -5   7   1      132.95      131.29      1.55 o
  -4   7   1       16.79       16.20      0.52 o
  -3   7   1      101.98      106.31      1.88 o
  -2   7   1       20.62       20.78      0.58 o
  -1   7   1       77.22       73.32      1.44 o
   0   7   1       22.79       21.25      0.58 o
   1   7   1       86.59       78.17      1.61 o
   2   7   1       20.30       15.00      0.37 o
   3   7   1       50.97       43.76      0.95 o
   4   7   1        0.02        0.32      0.34 o
  -6   8   1       27.95       26.04      0.84 o
  -5   8   1       85.62       85.51      0.92 o
  -4   8   1        0.10        0.16      0.47 o
  -3   8   1       50.97       55.59      1.06 o
  -2   8   1       32.21       31.15      1.01 o
  -1   8   1       45.76       42.51      0.54 o
   0   8   1       23.47       22.08      0.66 o
   1   8   1       28.94       26.49      0.55 o
   2   8   1       22.29       16.77      0.51 o
   3   8   1        0.88        1.57      0.32 o
   4   8   1        0.00        0.24      0.45 o
  -6   9   1       17.07       15.83      0.50 o
  -5   9   1        4.30        3.52      0.42 o
  -4   9   1       23.66       22.70      0.59 o
  -3   9   1      104.31      104.37      3.93 o
  -2   9   1       11.98       10.79      0.35 o
  -1   9   1     1524.36     1519.78     37.14 o
   0   9   1      187.81      189.41      3.01 o
   1   9   1       64.90       63.80      1.48 o
   2   9   1        0.02        0.20      0.31 o
   3   9   1        9.87        9.96      0.35 o
  -5  10   1        3.33        3.14      0.48 o
  -4  10   1        1.04        0.67      0.54 o
  -3  10   1        1.09        1.38      0.37 o
  -2  10   1        2.52        3.06      0.34 o
  -1  10   1      191.61      192.33      3.99 o
   0  10   1        4.21        4.49      0.38 o
   1  10   1        0.13        0.17      0.31 o
   2  10   1       11.50       10.49      0.39 o
   3  10   1        0.23        1.20      0.75 o
  -5  11   1        7.85        7.49      0.47 o
  -4  11   1       44.97       40.46      0.77 o
  -3  11   1       22.92       24.15      0.50 o
  -2  11   1       47.94       43.77      0.67 o
  -1  11   1        1.22        1.47      0.30 o
   0  11   1        0.26        0.46      0.32 o
   1  11   1       10.20        9.89      0.35 o
   2  11   1        0.86        0.73      0.37 o
  -4  12   1        2.86        2.36      0.59 o
  -3  12   1        8.33        9.32      0.44 o
  -2  12   1        1.49        1.67      0.36 o
  -1  12   1       10.25       10.84      0.54 o
   0  12   1       24.03       24.09      0.35 o
   1  12   1        7.82       10.34      0.38 o
  -3  13   1        0.73        2.23      0.51 o
  -2  13   1        2.16        2.74      0.39 o
  -1  13   1        1.74        2.30      0.37 o
   0  13   1       18.24       22.04      0.76 o
   2 -14   2        0.29        0.46      0.37 o
   0 -13   2       25.72       26.66      0.59 o
   1 -13   2        4.46        4.90      0.34 o
   2 -13   2        3.08        3.69      0.41 o
   3 -13   2        2.81        2.86      0.35 o
   4 -13   2        7.05        6.64      0.36 o
  -2 -12   2        0.87        1.12      0.76 o
  -1 -12   2        1.79        1.96      0.34 o
   0 -12   2        3.90        3.45      0.37 o
   1 -12   2        8.98        9.37      0.41 o
   2 -12   2      143.86      139.40      2.50 o
   3 -12   2       18.12       17.59      0.41 o
   4 -12   2        0.39        0.37      0.36 o
   5 -12   2        0.40        1.11      0.43 o
  -2 -11   2        0.83        0.95      0.33 o
  -1 -11   2        4.46        4.58      0.30 o
   0 -11   2        0.69        1.06      0.34 o
   1 -11   2      204.97      199.98      5.32 o
   2 -11   2      162.41      162.49      3.02 o
   3 -11   2        5.30        6.20      0.41 o
   4 -11   2        2.17        2.12      0.38 o
   5 -11   2        0.68        0.97      0.40 o
  -3 -10   2        0.04        0.40      0.35 o
  -2 -10   2        2.98        2.83      0.33 o
  -1 -10   2       93.65       81.22      0.90 o
   0 -10   2       18.97       17.25      0.37 o
   1 -10   2       48.76       48.12      0.99 o
   2 -10   2        3.97        4.46      0.50 o
   3 -10   2        4.75        4.84      0.34 o
   4 -10   2        4.18        3.64      0.35 o
   5 -10   2        0.46        0.77      0.37 o
  -4  -9   2        2.67        2.82      0.62 o
  -3  -9   2        4.90        5.91      0.58 o
  -2  -9   2       85.88       74.54      0.83 o
  -1  -9   2       10.28        8.57      0.37 o
   0  -9   2       24.85       25.95      0.41 o
   1  -9   2       13.99       15.80      0.46 o
   2  -9   2       14.54       14.68      0.43 o
   3  -9   2       28.46       24.89      0.47 o
   4  -9   2       20.77       21.53      0.37 o
   5  -9   2       66.57       65.62      0.62 o
   6  -9   2       57.85       54.98      0.58 o
  -4  -8   2        7.37       10.99      0.42 o
  -3  -8   2        0.03        0.44      0.35 o
  -2  -8   2       27.19       24.09      0.53 o
  -1  -8   2       44.01       41.40      0.80 o
   0  -8   2        3.83        3.73      0.28 o
   1  -8   2       44.90       48.65      1.36 o
   2  -8   2       41.26       36.81      0.63 o
   3  -8   2      109.40      114.81      0.43 o
   4  -8   2       43.03       41.82      0.38 o
   5  -8   2       13.19       13.56      0.37 o
   6  -8   2        0.58        0.85      0.41 o
  -4  -7   2        0.98       -0.14      0.51 o
  -3  -7   2        1.26        1.81      0.34 o
  -2  -7   2       11.36       11.24      0.44 o
  -1  -7   2      217.33      228.26      3.34 o
   0  -7   2        5.84        6.66      0.28 o
   1  -7   2       22.08       28.56      0.57 o
   2  -7   2       84.52       87.78      0.95 o
   3  -7   2       70.83       71.70      0.65 o
   4  -7   2       18.30       18.15      0.34 o
   5  -7   2       11.91       14.48      0.36 o
   6  -7   2        3.21        3.37      0.46 o
  -5  -6   2       20.69       20.74      1.45 o
  -4  -6   2       44.41       43.01      0.50 o
  -3  -6   2        2.52        2.57      0.33 o
  -2  -6   2       95.06       89.25      0.83 o
  -1  -6   2        8.25        9.70      0.43 o
   0  -6   2       29.35       31.39      0.59 o
   1  -6   2        0.33        0.66      0.36 o
   2  -6   2       73.26       83.87      0.42 o
   3  -6   2       97.25       91.65      2.67 o
   4  -6   2        8.56        8.49      0.31 o
   5  -6   2        0.11        0.86      0.34 o
   6  -6   2        0.69        1.22      0.38 o
  -5  -5   2        6.05        7.59      0.50 o
  -4  -5   2       46.58       49.34      0.99 o
  -3  -5   2      274.75      276.14      4.53 o
  -2  -5   2        0.01        0.22      0.30 o
  -1  -5   2     1236.76     1281.66     22.88 o
   0  -5   2      510.15      511.32     10.77 o
   1  -5   2      321.75      339.14      3.25 o
   2  -5   2        7.65        5.03      0.26 o
   3  -5   2        0.90        1.48      0.29 o
   4  -5   2       37.59       38.15      0.93 o
   5  -5   2        4.92        5.17      0.34 o
   6  -5   2        9.05        9.25      0.41 o
  -5  -4   2        0.27       -0.07      0.43 o
  -4  -4   2       21.61       21.07      1.87 o
  -3  -4   2      684.36      647.12      7.06 o
  -2  -4   2      320.24      308.20      7.24 o
  -1  -4   2        4.35        7.29      0.35 o
   0  -4   2     1663.01     1649.56     31.19 o
   1  -4   2        2.90        3.80      0.58 o
   2  -4   2      131.27      148.67      0.50 o
   3  -4   2       17.60       21.32      0.33 o
   4  -4   2       68.11       71.55      1.04 o
   5  -4   2       33.30       34.32      0.64 o
   6  -4   2        0.11        0.49      0.41 o
  -6  -3   2        0.04        0.30      0.46 o
  -5  -3   2        0.86        1.18      0.82 o
  -4  -3   2      286.42      284.78      0.89 o
  -3  -3   2        6.30        5.49      0.50 o
  -2  -3   2       36.91       33.60      0.53 o
  -1  -3   2      414.61      416.17     12.06 o
   0  -3   2     1474.05     1424.89     17.10 o
   1  -3   2      203.83      216.59      1.51 o
   2  -3   2      144.09      155.16      1.46 o
   3  -3   2       38.40       38.16      0.45 o
   4  -3   2        4.20        4.85      0.31 o
   5  -3   2        1.12        1.78      0.31 o
   6  -3   2        1.31        0.57      0.45 o
  -6  -2   2       24.08       28.02      0.50 o
  -5  -2   2        2.00        2.82      0.46 o
  -4  -2   2        4.28        4.18      0.38 o
  -3  -2   2        8.43        7.61      0.46 o
  -2  -2   2      298.27      328.25      4.97 o
  -1  -2   2       44.80       33.99      0.92 o
   0  -2   2     1936.14     1941.28     27.33 o
   1  -2   2    11065.94    11856.80    926.56 o
   2  -2   2       30.10       33.93      0.36 o
   3  -2   2       73.29       67.04      1.02 o
   4  -2   2        9.06        8.28      0.32 o
   5  -2   2        3.17        3.60      0.49 o
   6  -2   2       13.92       13.81      0.73 o
  -6  -1   2        0.18        0.91      0.54 o
  -5  -1   2        2.17        2.47      0.38 o
  -4  -1   2        0.05       -0.03      0.35 o
  -3  -1   2      601.53      591.46      6.86 o
  -2  -1   2        1.17        0.50      0.38 o
  -1  -1   2     2738.95     2584.75     36.96 o
   0  -1   2       58.25       75.85      0.57 o
   1  -1   2     1262.77     1311.12     11.00 o
   2  -1   2       47.45       49.53      0.55 o
   3  -1   2       89.43       87.20      1.16 o
   4  -1   2       10.73       10.24      0.64 o
   5  -1   2        8.28        7.79      0.43 o
   6  -1   2       15.00       14.07      1.35 o
  -6   0   2        3.15        3.50      0.49 o
  -5   0   2        0.11        0.51      0.39 o
  -4   0   2        8.94        8.55      0.47 o
  -3   0   2       72.87       92.71      0.60 o
  -2   0   2      643.96      646.43      5.49 o
  -1   0   2        8.60        5.26      0.47 o
   0   0   2      612.07      642.54      5.87 o
   1   0   2       44.99       45.47      0.66 o
   2   0   2        7.49        6.17      0.30 o
   3   0   2       36.93       38.76      0.76 o
   4   0   2        0.07        0.76      0.32 o
   5   0   2       72.51       74.63      1.99 o
   6   0   2       20.47       21.54      0.92 o
  -6   1   2        5.19        4.71      0.48 o
  -5   1   2       20.51       20.00      0.47 o
  -4   1   2       18.64       18.92      0.43 o
  -3   1   2      337.74      362.08      4.67 o
  -2   1   2      564.58      531.77     10.35 o
  -1   1   2      152.38      136.85      1.53 o
   0   1   2      303.75      285.43      8.65 o
   1   1   2      721.21      677.39     10.99 o
   2   1   2        0.00        0.36      0.30 o
   3   1   2       18.63       22.48      0.44 o
   4   1   2        0.18        0.38      0.33 o
   5   1   2        7.06        7.70      0.47 o
   6   1   2        5.71        4.87      0.70 o
  -6   2   2       22.39       21.00      1.07 o
  -5   2   2        9.99        7.83      0.46 o
  -4   2   2        9.52        8.47      0.39 o
  -3   2   2        6.43        6.29      0.36 o
  -2   2   2      647.40      643.31     11.99 o
  -1   2   2       84.70       77.09      0.81 o
   0   2   2      375.38      352.53      5.37 o
   1   2   2      448.25      419.60      6.58 o
   2   2   2      932.63      971.85     16.91 o
   3   2   2       33.22       31.61      0.38 o
   4   2   2       75.80       75.34      0.71 o
   5   2   2        5.11        3.94      0.42 o
   6   2   2        1.14        1.82      0.50 o
  -6   3   2        0.26       -0.05      0.51 o
  -5   3   2        0.43        0.74      0.39 o
  -4   3   2       19.59       17.53      0.38 o
  -3   3   2       49.43       43.76      1.28 o
  -2   3   2        4.94        2.09      0.38 o
  -1   3   2      922.59      937.80     17.29 o
   0   3   2       98.83      108.52      0.90 o
   1   3   2        0.00        0.30      0.31 o
   2   3   2       10.85       12.58      0.34 o
   3   3   2       67.22       71.01      0.63 o
   4   3   2       20.03       18.50      0.39 o
   5   3   2        0.04       -0.20      0.42 o
  -6   4   2        5.19        4.91      0.70 o
  -5   4   2        8.93       10.23      0.45 o
  -4   4   2       50.76       47.79      1.15 o
  -3   4   2        0.59        0.53      0.34 o
  -2   4   2        6.47        5.88      0.45 o
  -1   4   2      357.90      355.29      3.32 o
   0   4   2       94.10       94.98      1.26 o
   1   4   2        0.07        0.08      0.30 o
   2   4   2        3.75        3.56      0.31 o
   3   4   2       23.19       22.78      0.36 o
   4   4   2       42.53       43.56      0.58 o
   5   4   2        0.21        0.33      0.43 o
  -6   5   2        0.18        0.33      0.44 o
  -5   5   2        2.41        2.37      0.37 o
  -4   5   2       89.42       83.32      2.06 o
  -3   5   2       10.48       10.76      0.38 o
  -2   5   2      359.08      375.21      4.98 o
  -1   5   2       34.84       45.19      0.43 o
   0   5   2        6.28        6.75      0.30 o
   1   5   2       34.75       31.66      0.50 o
   2   5   2       44.78       40.68      0.79 o
   3   5   2        7.76        6.21      0.32 o
   4   5   2       11.64       11.43      0.34 o
   5   5   2        1.12        0.98      0.43 o
  -6   6   2        4.34        3.89      0.42 o
  -5   6   2       47.24       45.66      0.53 o
  -4   6   2       52.53       57.65      1.79 o
  -3   6   2       15.20       19.49      1.03 o
  -2   6   2       22.50       24.54      0.80 o
  -1   6   2      166.98      171.26      1.97 o
   0   6   2        1.42        1.84      0.31 o
   1   6   2       50.87       46.84      0.92 o
   2   6   2      181.06      170.23      2.98 o
   3   6   2        1.56        1.43      0.31 o
   4   6   2        0.24        0.45      0.40 o
  -6   7   2        2.63        3.27      0.42 o
  -5   7   2        0.38        0.71      0.38 o
  -4   7   2       59.87       61.15      1.16 o
  -3   7   2       33.58       31.37      1.98 o
  -2   7   2        0.33        0.09      0.39 o
  -1   7   2      501.77      494.63      5.63 o
   0   7   2       46.93       45.34      0.81 o
   1   7   2       95.34       89.65      1.39 o
   2   7   2       64.20       56.79      1.00 o
   3   7   2        6.49        4.83      0.34 o
   4   7   2        0.09        0.16      0.36 o
  -6   8   2        5.55        4.77      0.47 o
  -5   8   2        0.07        0.35      0.41 o
  -4   8   2       38.43       38.88      1.22 o
  -3   8   2       29.33       28.92      1.37 o
  -2   8   2      481.79      483.38      8.11 o
  -1   8   2       29.76       32.56      0.73 o
   0   8   2       30.86       32.44      0.86 o
   1   8   2        0.93        1.36      0.30 o
   2   8   2       87.06       84.82      1.31 o
   3   8   2       12.36       13.64      0.41 o
  -6   9   2        3.32        3.16      0.48 o
  -5   9   2        7.16        4.93      0.69 o
  -4   9   2        8.42        6.85      0.47 o
  -3   9   2      148.76      142.24      4.70 o
  -2   9   2      112.82      109.52      2.35 o
  -1   9   2       11.51       12.02      0.35 o
   0   9   2        8.41        7.03      0.32 o
   1   9   2       34.10       32.69      0.78 o
   2   9   2        4.94        5.39      0.45 o
   3   9   2        0.90        0.75      0.37 o
  -5  10   2        0.07        0.31      0.71 o
  -4  10   2        3.51        4.16      0.68 o
  -3  10   2        0.54        1.08      0.61 o
  -2  10   2       30.57       33.21      0.57 o
  -1  10   2       14.34       15.56      0.41 o
   0  10   2       77.42       77.21      0.64 o
   1  10   2        0.20        0.62      0.31 o
   2  10   2        1.16        1.82      0.33 o
  -5  11   2        5.57        4.76      0.47 o
  -4  11   2        3.52        2.96      0.42 o
  -3  11   2        3.57        4.04      0.68 o
  -2  11   2       18.51       19.93      0.49 o
  -1  11   2       13.88       13.57      0.38 o
   0  11   2        9.56        8.83      0.33 o
   1  11   2        1.17        0.58      0.35 o
  -4  12   2        1.86        2.22      0.46 o
  -3  12   2        1.37        1.32      0.43 o
  -2  12   2        0.00        1.00      0.40 o
  -1  12   2        0.65        0.93      0.34 o
   0  12   2        9.72        9.69      0.36 o
   1  12   2        5.32        4.11      0.52 o
  -3  13   2        4.50        6.51      0.56 o
  -2  13   2        3.16        3.93      0.39 o
  -1  13   2       16.54       16.79      0.44 o
   1 -14   3        0.52        0.62      0.46 o
   2 -14   3        2.74        3.07      0.37 o
  -1 -13   3        0.70        1.21      0.54 o
   0 -13   3        0.03        0.45      0.33 o
   1 -13   3       12.32       11.79      0.38 o
   2 -13   3        5.64        4.68      0.35 o
   3 -13   3        1.48        1.69      0.30 o
   4 -13   3       10.38       10.75      0.42 o
  -2 -12   3        0.26        0.28      0.36 o
  -1 -12   3        6.36        6.54      0.36 o
   0 -12   3        0.32        0.48      0.33 o
   1 -12   3        0.68        0.74      0.31 o
   2 -12   3       97.48       97.82      1.86 o
   3 -12   3        6.40        7.03      0.29 o
   4 -12   3        0.00        0.12      0.35 o
  -2 -11   3        0.18        0.67      0.43 o
  -1 -11   3       16.85       14.47      0.57 o
   0 -11   3        0.36        0.49      0.30 o
   1 -11   3       45.36       46.87      0.92 o
   2 -11   3       14.83       16.71      0.34 o
   3 -11   3        0.85        0.68      0.29 o
   4 -11   3        0.22        0.42      0.31 o
   5 -11   3        2.19        2.63      0.39 o
  -3 -10   3        1.08        1.12      0.35 o
  -2 -10   3        0.14        0.08      0.33 o
  -1 -10   3       30.39       27.74      0.31 o
   0 -10   3       18.18       19.93      0.32 o
   1 -10   3       66.34       63.50      1.05 o
   2 -10   3       43.55       40.80      0.55 o
   3 -10   3        3.83        3.88      0.30 o
   4 -10   3       19.06       19.22      0.37 o
   5 -10   3       10.78       11.02      0.38 o
  -4  -9   3        0.74        1.19      0.39 o
  -3  -9   3        1.22        1.32      0.33 o
  -2  -9   3       11.20        8.82      0.33 o
  -1  -9   3        2.77        2.40      0.33 o
   0  -9   3        0.00        0.20      0.31 o
   1  -9   3        4.22        3.98      0.29 o
   2  -9   3        7.97        6.89      0.32 o
   3  -9   3        4.39        3.31      0.33 o
   4  -9   3       19.00       18.44      0.35 o
   5  -9   3       10.09       11.37      0.38 o
   6  -9   3        1.45        1.92      0.44 o
  -4  -8   3        3.47        3.87      0.38 o
  -3  -8   3        4.21        5.22      0.33 o
  -2  -8   3        0.71        0.24      0.28 o
  -1  -8   3        5.67        4.75      0.30 o
   0  -8   3       48.63       49.81      0.85 o
   1  -8   3        0.68        0.89      0.28 o
   2  -8   3        6.81        7.27      0.29 o
   3  -8   3      199.91      201.59      1.08 o
   4  -8   3       28.42       28.65      0.37 o
   5  -8   3        5.33        6.15      0.34 o
   6  -8   3        0.17        0.69      0.39 o
  -4  -7   3        2.94        3.22      0.36 o
  -3  -7   3      122.91      119.05      1.97 o
  -2  -7   3        2.41        3.26      0.32 o
  -1  -7   3       12.11       10.10      0.40 o
   0  -7   3       55.92       54.60      1.06 o
   1  -7   3       76.11       79.08      1.11 o
   2  -7   3       21.80       22.12      0.29 o
   3  -7   3        9.36       10.11      0.36 o
   4  -7   3        8.27        8.35      0.32 o
   5  -7   3        0.06       -0.10      0.32 o
   6  -7   3        0.01        0.88      0.38 o
  -5  -6   3        3.89        4.83      0.54 o
  -4  -6   3       35.68       36.14      1.06 o
  -3  -6   3        0.07        0.71      0.34 o
  -2  -6   3      156.75      169.48      2.48 o
  -1  -6   3        8.87       12.74      0.33 o
   0  -6   3     2227.32     2306.45     28.00 o
   1  -6   3        0.04        0.35      0.28 o
   2  -6   3       11.38       10.80      0.25 o
   3  -6   3        4.19        5.62      0.30 o
   4  -6   3       16.31       16.75      0.33 o
   5  -6   3       12.45       13.68      0.35 o
   6  -6   3        0.01        0.56      0.39 o
  -5  -5   3        0.50        0.83      0.41 o
  -4  -5   3       21.08       20.49      0.47 o
  -3  -5   3       32.06       32.96      0.53 o
  -2  -5   3        0.05       -0.18      0.32 o
  -1  -5   3        0.00        0.48      0.28 o
   0  -5   3      106.11      106.32      1.60 o
   1  -5   3        9.15       11.57      0.32 o
   2  -5   3       10.02       12.66      0.29 o
   3  -5   3       54.52       53.78      0.37 o
   4  -5   3        4.67        4.06      0.32 o
   5  -5   3        9.38        8.47      0.33 o
   6  -5   3        2.81        3.15      0.36 o
  -5  -4   3        0.25       -0.04      0.39 o
  -4  -4   3      264.87      267.42      6.76 o
  -3  -4   3      558.83      534.17      6.77 o
  -2  -4   3       83.85       84.20      1.88 o
  -1  -4   3      374.28      375.82      8.79 o
   0  -4   3      102.94       98.16      1.85 o
   1  -4   3      123.46      127.74      1.14 o
   2  -4   3       65.34       66.45      0.56 o
   3  -4   3       27.39       27.69      0.43 o
   4  -4   3      129.92      135.93      2.00 o
   5  -4   3        1.00        1.15      0.28 o
   6  -4   3        0.11        0.32      0.34 o
  -6  -3   3        0.35        0.05      0.60 o
  -5  -3   3        6.11        7.33      0.47 o
  -4  -3   3      274.65      271.84      2.37 o
  -3  -3   3       55.36       58.16      0.92 o
  -2  -3   3        3.75        4.44      0.33 o
  -1  -3   3       11.93       14.87      0.53 o
   0  -3   3     1414.74     1394.34     17.52 o
   1  -3   3      979.23     1057.10     18.28 o
   2  -3   3      226.33      245.34      1.30 o
   3  -3   3       96.50       95.09      0.58 o
   4  -3   3       11.33       11.36      0.34 o
   5  -3   3        6.94        7.86      0.34 o
   6  -3   3        1.26        2.08      0.43 o
  -6  -2   3       23.75       27.16      1.68 o
  -5  -2   3       10.65       10.92      1.11 o
  -4  -2   3       89.96       88.38      0.98 o
  -3  -2   3        0.96        2.14      0.45 o
  -2  -2   3       11.02       12.50      0.57 o
  -1  -2   3       84.14      106.46      1.91 o
   0  -2   3     1578.31     1497.45     23.53 o
   1  -2   3    10647.62    11191.11    640.26 o
   2  -2   3       11.88       13.29      0.32 o
   3  -2   3        0.20        2.27      1.34 o
   4  -2   3        1.02        0.97      0.39 o
   5  -2   3        2.01        2.07      0.34 o
   6  -2   3       19.23       18.26      0.49 o
  -6  -1   3        0.15        1.65      0.49 o
  -5  -1   3        9.68        9.34      0.42 o
  -4  -1   3       25.29       24.82      0.41 o
  -3  -1   3       44.29       45.85      0.50 o
  -2  -1   3      245.25      243.98      4.11 o
  -1  -1   3      787.34      716.35      9.32 o
   0  -1   3     2758.84     2837.50     76.92 o
   1  -1   3       26.89       28.43      0.46 o
   2  -1   3      257.46      246.21      3.44 o
   3  -1   3       27.24       26.37      0.45 o
   4  -1   3        4.56        4.82      0.30 o
   5  -1   3        1.88        2.12      0.56 o
   6  -1   3       22.44       20.94      0.78 o
  -6   0   3        1.93        1.38      0.49 o
  -5   0   3        0.00       -0.03      0.45 o
  -4   0   3        0.14        0.43      0.44 o
  -3   0   3      308.92      351.27      8.09 o
  -2   0   3      911.43      930.92     12.79 o
  -1   0   3      189.60      181.48      2.47 o
   0   0   3     1266.21     1210.94      8.21 o
   1   0   3      143.37      159.24      2.63 o
   2   0   3      245.06      255.94      4.39 o
   3   0   3       80.63       77.48      1.62 o
   4   0   3       49.56       50.98      1.36 o
   5   0   3      287.82      289.51      5.11 o
   6   0   3        6.36        4.75      0.63 o
  -6   1   3        3.03        3.35      0.65 o
  -5   1   3       14.80       13.28      0.88 o
  -4   1   3       11.91       13.28      0.47 o
  -3   1   3      473.25      484.30      7.65 o
  -2   1   3       13.54       15.82      0.40 o
  -1   1   3       46.64       38.27      0.95 o
   0   1   3      290.29      275.47      8.37 o
   1   1   3      214.35      221.50      4.50 o
   2   1   3       79.27       84.16      1.54 o
   3   1   3      126.73      134.46      1.56 o
   4   1   3        1.48        0.93      0.32 o
   5   1   3        0.00        0.03      0.37 o
   6   1   3        2.45        3.70      0.63 o
  -6   2   3       54.22       52.12      1.15 o
  -5   2   3        0.52        1.36      0.45 o
  -4   2   3       22.52       16.88      0.44 o
  -3   2   3        1.14        1.82      0.35 o
  -2   2   3      260.41      255.63      3.09 o
  -1   2   3      247.65      233.88      5.65 o
   0   2   3      243.74      269.19      6.52 o
   1   2   3       72.69       84.47      1.88 o
   2   2   3     1008.13     1010.70     20.31 o
   3   2   3        1.33        1.02      0.28 o
   4   2   3       25.63       24.66      0.35 o
   5   2   3        8.62        8.04      0.42 o
  -6   3   3       42.06       39.43      0.59 o
  -5   3   3       39.02       38.12      1.00 o
  -4   3   3        3.89        4.40      0.39 o
  -3   3   3      338.11      313.62      5.39 o
  -2   3   3      367.40      373.10      5.66 o
  -1   3   3        0.43        0.44      0.55 o
   0   3   3       10.55        7.73      0.33 o
   1   3   3      259.36      256.65      4.37 o
   2   3   3       46.02       45.96      0.58 o
   3   3   3        0.12        0.23      0.30 o
   4   3   3        9.11        8.88      0.32 o
   5   3   3        6.38        7.35      0.39 o
  -6   4   3        2.91        3.90      0.49 o
  -5   4   3        6.15        4.70      0.37 o
  -4   4   3       60.62       63.62      1.16 o
  -3   4   3        0.31        2.73      0.76 o
  -2   4   3     1748.33     1752.59     33.59 o
  -1   4   3      768.24      810.10     14.41 o
   0   4   3      263.81      249.22      5.40 o
   1   4   3      113.99      113.95      2.32 o
   2   4   3       32.21       31.61      0.66 o
   3   4   3        2.65        2.71      0.33 o
   4   4   3        7.01        5.62      0.31 o
   5   4   3       20.83       18.77      0.63 o
  -6   5   3        0.85        1.47      0.42 o
  -5   5   3        0.17        0.85      0.38 o
  -4   5   3      428.94      420.65      8.55 o
  -3   5   3      243.25      240.84      8.79 o
  -2   5   3        0.44        0.46      0.45 o
  -1   5   3      128.45      121.22      1.82 o
   0   5   3        1.72        0.99      0.29 o
   1   5   3       45.84       43.72      0.80 o
   2   5   3       24.04       23.61      0.47 o
   3   5   3       46.14       42.39      1.18 o
   4   5   3       29.40       26.22      0.53 o
   5   5   3        0.53        0.70      0.62 o
  -6   6   3        0.03        0.44      0.45 o
  -5   6   3      207.45      203.24      4.81 o
  -4   6   3      188.34      190.54      5.06 o
  -3   6   3       68.88       70.90      3.14 o
  -2   6   3      278.37      295.54      9.46 o
  -1   6   3        5.70        5.80      0.34 o
   0   6   3      115.07      120.65      2.35 o
   1   6   3       33.27       31.01      0.33 o
   2   6   3       19.45       16.76      0.32 o
   3   6   3       11.86       10.38      0.34 o
   4   6   3        1.17        1.29      0.35 o
  -6   7   3        1.22        1.78      0.45 o
  -5   7   3       12.16       11.82      0.60 o
  -4   7   3        6.41        5.37      0.39 o
  -3   7   3      185.83      173.90      6.17 o
  -2   7   3       13.45       12.67      0.84 o
  -1   7   3       48.95       47.71      0.96 o
   0   7   3     1038.20     1007.12     13.38 o
   1   7   3       21.53       19.37      0.37 o
   2   7   3        2.56        2.83      0.34 o
   3   7   3        5.41        5.75      0.34 o
   4   7   3        1.01        0.96      0.37 o
  -6   8   3       11.63       10.49      0.47 o
  -5   8   3        0.44        0.32      0.67 o
  -4   8   3       97.62       92.86      4.00 o
  -3   8   3       20.01       20.21      0.66 o
  -2   8   3      187.45      176.08      6.72 o
  -1   8   3       22.87       19.23      0.38 o
   0   8   3      656.39      641.08      9.43 o
   1   8   3        2.27        2.61      0.39 o
   2   8   3        9.10        8.63      0.30 o
   3   8   3       15.59       14.60      0.50 o
  -6   9   3        0.08        0.08      0.52 o
  -5   9   3        0.26       -0.09      0.48 o
  -4   9   3        6.52        6.14      0.47 o
  -3   9   3       50.84       45.03      1.72 o
  -2   9   3       38.32       36.26      1.50 o
  -1   9   3        3.38        4.45      0.34 o
   0   9   3       24.32       26.11      0.34 o
   1   9   3        1.81        2.53      0.33 o
   2   9   3        6.98        8.47      0.33 o
   3   9   3        1.46        1.14      0.35 o
  -5  10   3        0.39       -0.42      0.71 o
  -4  10   3        8.80        6.63      0.43 o
  -3  10   3        6.78        6.49      0.38 o
  -2  10   3       26.74       25.53      0.66 o
  -1  10   3       16.59       18.60      0.35 o
   0  10   3        2.63        3.02      0.35 o
   1  10   3        1.85        2.02      0.32 o
   2  10   3        1.61        2.37      0.37 o
  -5  11   3        0.02        1.44      0.61 o
  -4  11   3        6.38        7.11      0.45 o
  -3  11   3       15.70       15.17      0.74 o
  -2  11   3        3.44        2.87      0.38 o
  -1  11   3        3.94        4.62      0.38 o
   0  11   3       18.25       18.45      0.35 o
   1  11   3       25.50       33.31      0.70 o
  -4  12   3        0.00       -0.03      0.47 o
  -3  12   3        0.70        0.71      0.56 o
  -2  12   3        6.35        7.71      0.58 o
  -1  12   3        1.58        2.70      0.35 o
   0  12   3        1.09        1.28      0.35 o
  -2  13   3       23.23       25.31      1.64 o
   1 -14   4        0.87        0.50      0.35 o
   2 -14   4        0.62        0.75      0.37 o
  -1 -13   4        2.42        2.78      0.38 o
   0 -13   4        1.29        1.38      0.32 o
   1 -13   4        0.37        0.18      0.32 o
   2 -13   4       43.48       39.82      1.14 o
   3 -13   4       51.62       49.00      1.09 o
   4 -13   4        7.48        8.04      0.39 o
  -2 -12   4        0.24        0.56      0.34 o
  -1 -12   4        0.05        0.23      0.50 o
   0 -12   4       38.71       36.54      1.12 o
   1 -12   4        8.26        8.53      0.34 o
   2 -12   4        1.55        1.59      0.32 o
   3 -12   4        0.20        0.04      0.31 o
   4 -12   4        8.24        7.73      0.35 o
  -2 -11   4        0.61        1.64      0.33 o
  -1 -11   4       66.98       64.11      0.83 o
   0 -11   4        0.03        0.35      0.32 o
   1 -11   4        6.09        6.08      0.32 o
   2 -11   4        0.28        0.59      0.31 o
   3 -11   4       11.19       10.01      0.30 o
   4 -11   4       15.58       14.10      0.38 o
   5 -11   4        1.82        1.80      0.39 o
  -3 -10   4        1.76        3.48      0.35 o
  -2 -10   4        2.10        2.31      0.32 o
  -1 -10   4        1.08        0.74      0.32 o
   0 -10   4       15.16       15.05      0.35 o
   1 -10   4        2.52        3.02      0.28 o
   2 -10   4        0.10        1.03      0.32 o
   3 -10   4       61.65       59.39      1.12 o
   4 -10   4       21.77       19.49      0.43 o
   5 -10   4       28.54       28.94      0.41 o
  -4  -9   4        2.10        3.62      0.38 o
  -3  -9   4        9.55       11.63      0.33 o
  -2  -9   4        2.82        3.72      0.30 o
  -1  -9   4       21.03       22.01      0.31 o
   0  -9   4        1.66        1.85      0.29 o
   1  -9   4       13.43       12.67      0.31 o
   2  -9   4       11.80        8.95      0.31 o
   3  -9   4       11.69        9.85      0.32 o
   4  -9   4        2.08        2.17      0.33 o
   5  -9   4        0.26        0.93      0.35 o
   6  -9   4        2.23        2.48      0.76 o
  -4  -8   4       18.38       16.72      0.37 o
  -3  -8   4        1.30        1.49      0.31 o
  -2  -8   4       11.10       11.43      0.33 o
  -1  -8   4        0.23        0.96      0.33 o
   0  -8   4        0.76        1.44      0.30 o
   1  -8   4       20.23       22.16      0.29 o
   2  -8   4        0.13        0.69      0.25 o
   3  -8   4        1.11        1.29      0.32 o
   4  -8   4        5.74        4.90      0.31 o
   5  -8   4        0.52        0.69      0.34 o
   6  -8   4        3.11        2.97      0.40 o
  -5  -7   4       12.48       12.84      0.56 o
  -4  -7   4        7.39        6.72      0.34 o
  -3  -7   4        3.06        2.94      0.33 o
  -2  -7   4       24.09       23.27      0.47 o
  -1  -7   4      278.11      291.25      4.57 o
   0  -7   4       22.15       28.00      0.44 o
   1  -7   4       13.54       11.40      0.29 o
   2  -7   4        2.26        3.85      0.28 o
   3  -7   4        0.23        0.58      0.28 o
   4  -7   4        0.49        0.58      0.30 o
   5  -7   4        2.50        2.62      0.33 o
   6  -7   4        0.49        0.48      0.39 o
  -5  -6   4        0.83        0.72      0.67 o
  -4  -6   4       28.40       29.72      0.56 o
  -3  -6   4       22.94       22.82      0.34 o
  -2  -6   4      544.31      556.23     10.32 o
  -1  -6   4      273.16      284.14      4.66 o
   0  -6   4        9.37        9.28      0.44 o
   1  -6   4      244.35      250.97      3.16 o
   2  -6   4        8.71        7.37      0.26 o
   3  -6   4       24.62       26.50      0.73 o
   4  -6   4       34.28       34.11      0.36 o
   5  -6   4        7.46        6.62      0.33 o
   6  -6   4        0.46        0.52      0.36 o
  -5  -5   4        6.17        6.76      0.50 o
  -4  -5   4        5.90        8.21      0.84 o
  -3  -5   4       13.53       13.46      0.34 o
  -2  -5   4       44.51       46.91      0.95 o
  -1  -5   4      119.71      118.36      2.39 o
   0  -5   4       80.88       73.38      0.93 o
   1  -5   4       46.15       48.02      0.73 o
   2  -5   4       15.11       17.52      0.37 o
   3  -5   4        2.26        2.16      0.34 o
   4  -5   4        0.09        0.47      0.30 o
   5  -5   4        0.29        0.50      0.34 o
   6  -5   4        0.45        1.09      0.36 o
  -5  -4   4       16.53       18.42      0.85 o
  -4  -4   4       28.85       27.97      0.42 o
  -3  -4   4        6.19        6.25      0.42 o
  -2  -4   4        7.53        8.34      0.31 o
  -1  -4   4        1.93        3.78      0.37 o
   0  -4   4       18.11       21.95      0.34 o
   1  -4   4       18.09       25.96      0.33 o
   2  -4   4      232.68      262.48      1.96 o
   3  -4   4       29.06       37.98      0.46 o
   4  -4   4       96.18      100.49      0.91 o
   5  -4   4        0.94        1.06      0.32 o
   6  -4   4        0.03        0.00      0.35 o
  -6  -3   4        2.30        2.84      0.53 o
  -5  -3   4       14.88       15.84      0.44 o
  -4  -3   4       25.29       23.51      0.45 o
  -3  -3   4        3.66        3.34      0.37 o
  -2  -3   4      292.79      301.30      6.59 o
  -1  -3   4       17.52       15.07      0.37 o
   0  -3   4      113.20      104.15      0.45 o
   1  -3   4      195.32      196.91      1.27 o
   2  -3   4       13.28       14.42      0.34 o
   3  -3   4        7.95        8.88      0.49 o
   4  -3   4        2.14        2.02      0.29 o
   5  -3   4       16.69       16.69      0.35 o
   6  -3   4        1.99        2.01      0.36 o
  -6  -2   4       13.86       13.15      0.53 o
  -5  -2   4        3.92        3.83      0.87 o
  -4  -2   4        5.59        6.69      0.50 o
  -3  -2   4        0.03        0.34      0.38 o
  -2  -2   4        0.16        0.58      0.33 o
  -1  -2   4      429.48      458.83      5.45 o
   0  -2   4      296.80      303.79      1.80 o
   1  -2   4     1087.97     1158.39     11.77 o
   2  -2   4       19.26       24.28      0.33 o
   3  -2   4       19.22       20.20      0.30 o
   4  -2   4       34.35       35.81      0.61 o
   5  -2   4        0.30        0.45      0.36 o
   6  -2   4        3.84        4.24      0.45 o
  -6  -1   4        0.48        0.68      0.68 o
  -5  -1   4       11.77       11.61      0.50 o
  -4  -1   4       37.99       35.76      0.46 o
  -3  -1   4       59.23       52.19      0.84 o
  -2  -1   4        5.44       10.36      0.33 o
  -1  -1   4      495.20      499.39      4.96 o
   0  -1   4     1016.66     1038.79     16.30 o
   1  -1   4     1565.95     1574.20      5.70 o
   2  -1   4      111.97      112.70      0.83 o
   3  -1   4      127.65      120.68      1.67 o
   4  -1   4      104.78       99.07      1.92 o
   5  -1   4       29.54       30.69      0.60 o
   6  -1   4       27.51       23.69      0.46 o
  -6   0   4        6.17        5.96      0.50 o
  -5   0   4        9.78        8.20      0.94 o
  -4   0   4        0.00        0.40      0.41 o
  -3   0   4        1.83        6.16      0.35 o
  -2   0   4       90.96      103.34      1.35 o
  -1   0   4      222.33      220.38      2.59 o
   0   0   4      191.29      198.16      4.25 o
   1   0   4       57.84       64.84      0.93 o
   2   0   4       23.97       20.81      0.39 o
   3   0   4      287.40      284.49      3.25 o
   4   0   4       18.11       16.34      0.40 o
   5   0   4       33.99       34.58      0.80 o
   6   0   4        0.08       -0.19      0.43 o
  -6   1   4        1.70        1.44      0.43 o
  -5   1   4       39.64       38.19      0.53 o
  -4   1   4       12.36       12.31      0.41 o
  -3   1   4        9.99        6.14      0.37 o
  -2   1   4       39.87       33.73      0.52 o
  -1   1   4      306.06      343.75      6.93 o
   0   1   4      398.09      386.84     11.24 o
   1   1   4       64.98       63.83      1.73 o
   2   1   4      300.47      297.20      3.83 o
   3   1   4       83.71       80.72      0.58 o
   4   1   4        5.78        5.32      0.31 o
   5   1   4        0.09        0.59      0.35 o
  -6   2   4        0.07        0.55      0.48 o
  -5   2   4        0.15        0.63      0.49 o
  -4   2   4      153.36      149.59      2.65 o
  -3   2   4        2.61        2.67      0.36 o
  -2   2   4      284.86      280.01      3.50 o
  -1   2   4      233.25      216.89      4.87 o
   0   2   4      145.74      131.17      3.82 o
   1   2   4       55.83       57.66      1.39 o
   2   2   4       59.02       69.94      1.38 o
   3   2   4       24.13       21.98      0.35 o
   4   2   4        0.96        1.19      0.42 o
   5   2   4        5.07        4.21      0.38 o
  -6   3   4        9.70        7.66      1.00 o
  -5   3   4       81.56       84.27      1.29 o
  -4   3   4       54.42       56.74      1.14 o
  -3   3   4      324.22      316.13      4.52 o
  -2   3   4      277.21      260.27      5.24 o
  -1   3   4     4149.87     4156.86    137.57 o
   0   3   4        1.78        5.37      0.35 o
   1   3   4       13.07       12.50      0.29 o
   2   3   4        1.94        1.32      0.28 o
   3   3   4        1.32        1.84      0.34 o
   4   3   4        6.99        6.74      0.33 o
   5   3   4        0.45        0.58      0.37 o
  -6   4   4        0.89        1.07      0.48 o
  -5   4   4       21.88       22.06      0.51 o
  -4   4   4      280.33      270.44      5.24 o
  -3   4   4       20.15       19.35      0.68 o
  -2   4   4       16.14       14.16      0.47 o
  -1   4   4       18.31       17.80      0.35 o
   0   4   4       15.98       16.51      0.32 o
   1   4   4        0.48        0.83      0.28 o
   2   4   4        1.08        2.02      0.31 o
   3   4   4      115.51      116.20      1.62 o
   4   4   4       10.86       12.31      0.35 o
   5   4   4        4.50        4.72      0.38 o
  -6   5   4        0.07       -0.13      0.44 o
  -5   5   4       42.50       42.51      2.17 o
  -4   5   4      312.22      307.05      6.79 o
  -3   5   4       36.27       36.60      0.56 o
  -2   5   4      181.91      186.38      5.47 o
  -1   5   4       14.26        9.28      0.32 o
   0   5   4        2.82        3.39      0.30 o
   1   5   4        5.86        6.17      0.32 o
   2   5   4        4.83        5.35      0.42 o
   3   5   4       31.03       28.34      0.40 o
   4   5   4        1.85        1.94      0.37 o
  -6   6   4        0.92        1.29      0.46 o
  -5   6   4       82.52       85.25      2.44 o
  -4   6   4        0.00        0.37      0.39 o
  -3   6   4       64.36       63.21      1.48 o
  -2   6   4       66.67       60.31      1.33 o
  -1   6   4      257.19      256.24      6.21 o
   0   6   4        9.48        9.43      0.31 o
   1   6   4       27.49       25.25      0.33 o
   2   6   4       44.15       40.54      1.17 o
   3   6   4       39.98       35.20      0.94 o
   4   6   4        4.44        5.85      0.40 o
  -6   7   4        0.51        0.90      0.48 o
  -5   7   4       99.15       99.10      4.69 o
  -4   7   4        0.26       -0.41      0.44 o
  -3   7   4        3.49        3.99      0.44 o
  -2   7   4       38.94       37.74      1.69 o
  -1   7   4        4.20        3.99      0.40 o
   0   7   4      683.93      668.05     10.62 o
   1   7   4      122.73      121.10      2.23 o
   2   7   4        0.54        0.84      0.32 o
   3   7   4        0.02        0.16      0.34 o
  -6   8   4        4.89        5.16      0.57 o
  -5   8   4        3.76        3.39      0.47 o
  -4   8   4        2.95        2.27      0.45 o
  -3   8   4       23.52       21.38      1.29 o
  -2   8   4        1.00        0.85      0.72 o
  -1   8   4      244.94      241.97      4.36 o
   0   8   4       76.57       75.78      1.47 o
   1   8   4       92.97       90.83      1.39 o
   2   8   4        2.51        2.22      0.33 o
   3   8   4        0.12        0.15      0.32 o
  -5   9   4        0.01       -0.55      0.55 o
  -4   9   4       32.14       29.39      1.16 o
  -3   9   4       76.00       64.58      1.98 o
  -2   9   4       19.21       18.76      1.14 o
  -1   9   4       98.46       96.00      1.83 o
   0   9   4        9.34        8.81      0.35 o
   1   9   4       12.95       11.60      0.52 o
   2   9   4        5.53        5.47      0.38 o
  -5  10   4        1.66        1.60      0.46 o
  -4  10   4       23.70       22.54      1.01 o
  -3  10   4        9.80        8.59      0.42 o
  -2  10   4       15.05       14.91      0.86 o
  -1  10   4        3.04        3.67      0.35 o
   0  10   4        4.91        4.74      0.34 o
   1  10   4        4.64        6.06      0.50 o
   2  10   4        1.62        3.53      0.38 o
  -4  11   4        7.46        6.80      0.53 o
  -3  11   4        0.15        1.01      0.53 o
  -2  11   4        4.58        5.11      0.58 o
  -1  11   4        0.06        0.47      0.34 o
   0  11   4        9.72        9.77      0.34 o
   1  11   4       66.81       78.87      1.32 o
  -3  12   4       17.26       19.04      1.09 o
  -2  12   4        3.35        2.75      0.79 o
  -1  12   4        3.71        3.97      0.65 o
   0  12   4        2.04        3.36      0.74 o
   1 -14   5        0.00        0.42      0.35 o
   2 -14   5        0.20        0.74      0.35 o
  -1 -13   5        1.01        0.90      0.32 o
   0 -13   5        0.78        0.76      0.39 o
   1 -13   5        0.16        0.52      0.33 o
   2 -13   5       86.08       82.49      1.19 o
   3 -13   5       42.92       41.46      0.83 o
  -2 -12   5        3.12        3.37      0.34 o
  -1 -12   5        5.05        3.87      0.36 o
   0 -12   5       43.20       44.04      1.34 o
   1 -12   5        0.34        1.09      0.35 o
   2 -12   5        6.02        6.53      0.54 o
   3 -12   5        6.78        5.85      0.32 o
   4 -12   5        0.22        0.43      0.50 o
  -2 -11   5        1.24        1.90      0.34 o
  -1 -11   5       26.87       23.81      0.62 o
   0 -11   5        3.80        3.38      0.31 o
   1 -11   5        7.47        7.61      0.29 o
   2 -11   5       46.17       43.43      0.66 o
   3 -11   5        1.95        2.43      0.32 o
   4 -11   5        6.40        6.07      0.37 o
   5 -11   5        0.00        0.26      0.36 o
  -3 -10   5        0.01        1.09      0.37 o
  -2 -10   5       13.02       12.67      0.35 o
  -1 -10   5        6.84        8.06      0.29 o
   0 -10   5       10.22       10.33      0.45 o
   1 -10   5        3.46        2.44      0.31 o
   2 -10   5        0.34        0.71      0.25 o
   3 -10   5       16.13       14.16      0.31 o
   4 -10   5       69.84       67.10      0.70 o
   5 -10   5        0.66        0.70      0.37 o
  -4  -9   5       25.64       32.90      0.45 o
  -3  -9   5        0.21        0.89      0.35 o
  -2  -9   5        2.84        2.29      0.30 o
  -1  -9   5        7.12        6.83      0.30 o
   0  -9   5       50.78       53.82      1.14 o
   1  -9   5       18.39       16.22      0.28 o
   2  -9   5        5.17        5.26      0.26 o
   3  -9   5       16.62       17.40      0.31 o
   4  -9   5        9.90        9.64      0.30 o
   5  -9   5        0.00        0.23      0.34 o
  -4  -8   5        5.57        7.54      0.41 o
  -3  -8   5        0.37        1.10      0.35 o
  -2  -8   5       10.18        9.97      0.55 o
  -1  -8   5        8.99        9.28      0.32 o
   0  -8   5       55.73       62.84      1.27 o
   1  -8   5      197.76      204.69      3.44 o
   2  -8   5        0.61        0.89      0.30 o
   3  -8   5        4.49        5.32      0.29 o
   4  -8   5        2.97        2.55      0.30 o
   5  -8   5        0.52        1.06      0.33 o
   6  -8   5        0.76        0.99      0.39 o
  -5  -7   5        1.14        1.93      0.49 o
  -4  -7   5        0.00        0.34      0.38 o
  -3  -7   5      108.11      107.92      1.46 o
  -2  -7   5       17.62       18.06      0.31 o
  -1  -7   5        4.71        4.75      0.28 o
   0  -7   5       37.54       41.27      0.98 o
   1  -7   5       20.78       23.03      0.33 o
   2  -7   5        0.30        0.42      0.28 o
   3  -7   5        5.80        5.69      0.28 o
   4  -7   5        3.11        2.61      0.29 o
   5  -7   5        5.43        6.70      0.66 o
   6  -7   5        1.44        1.42      0.39 o
  -5  -6   5        3.37        4.01      0.46 o
  -4  -6   5        0.02        0.70      0.36 o
  -3  -6   5      355.62      360.67      5.37 o
  -2  -6   5      438.56      430.56      7.00 o
  -1  -6   5        0.49        0.35      0.28 o
   0  -6   5      179.49      174.00      2.25 o
   1  -6   5       21.24       21.15      0.47 o
   2  -6   5       27.58       25.82      0.38 o
   3  -6   5       17.54       19.38      0.43 o
   4  -6   5        5.92        6.10      0.31 o
   5  -6   5       20.53       18.89      0.54 o
   6  -6   5        1.75        2.16      0.40 o
  -5  -5   5        1.07        0.80      0.51 o
  -4  -5   5        1.95        1.94      0.39 o
  -3  -5   5      333.04      337.68      4.90 o
  -2  -5   5       18.07       20.17      0.43 o
  -1  -5   5        5.78        5.04      0.38 o
   0  -5   5       50.37       46.09      0.48 o
   1  -5   5      180.35      181.12      1.43 o
   2  -5   5      340.42      353.18      1.91 o
   3  -5   5        0.32        0.89      0.23 o
   4  -5   5       27.49       27.62      0.41 o
   5  -5   5        1.57        1.43      0.28 o
   6  -5   5        0.71        0.88      0.40 o
  -5  -4   5       40.40       45.18      0.47 o
  -4  -4   5       38.67       36.84      0.40 o
  -3  -4   5       70.47       71.27      2.06 o
  -2  -4   5       24.81       19.83      0.43 o
  -1  -4   5       37.04       34.44      0.61 o
   0  -4   5        2.71        2.11      0.27 o
   1  -4   5      374.52      395.08      3.83 o
   2  -4   5     1889.95     1867.20     14.65 o
   3  -4   5       57.79       59.91      0.38 o
   4  -4   5        8.55        9.01      0.34 o
   5  -4   5        2.96        3.33      0.35 o
   6  -4   5        0.24        0.50      0.32 o
  -6  -3   5       11.07       12.94      0.54 o
  -5  -3   5        0.09        0.20      1.11 o
  -4  -3   5        4.34        5.01      0.77 o
  -3  -3   5        0.00        0.35      0.33 o
  -2  -3   5       39.12       35.20      0.53 o
  -1  -3   5      160.32      173.83      1.65 o
   0  -3   5      438.82      420.95      3.02 o
   1  -3   5     1127.04     1198.86     19.76 o
   2  -3   5       42.42       44.18      0.43 o
   3  -3   5      126.59      133.53      1.07 o
   4  -3   5       35.67       33.61      0.56 o
   5  -3   5        4.97        5.52      0.37 o
   6  -3   5        5.49        5.71      0.40 o
  -6  -2   5       15.71       17.49      0.54 o
  -5  -2   5        3.03        2.53      0.50 o
  -4  -2   5        0.00        0.56      0.45 o
  -3  -2   5        5.89        4.74      0.32 o
  -2  -2   5      404.96      453.89      4.50 o
  -1  -2   5      558.99      606.32      6.14 o
   0  -2   5      395.86      405.89      2.87 o
   1  -2   5       53.44       63.02      0.45 o
   2  -2   5      245.59      244.80      2.44 o
   3  -2   5      166.62      169.22      1.20 o
   4  -2   5        3.93        4.25      0.29 o
   5  -2   5       54.47       52.99      1.22 o
   6  -2   5       25.51       23.59      0.47 o
  -6  -1   5        0.01       -0.48      0.48 o
  -5  -1   5        2.14        2.91      0.46 o
  -4  -1   5       20.44       15.32      0.48 o
  -3  -1   5       91.66       77.85      1.17 o
  -2  -1   5      693.64      705.74      6.51 o
  -1  -1   5      371.71      382.58      4.17 o
   0  -1   5      593.91      617.72      6.68 o
   1  -1   5        7.31        4.63      0.28 o
   2  -1   5      991.78     1003.45      9.06 o
   3  -1   5       68.31       72.03      1.14 o
   4  -1   5      146.50      143.47      2.61 o
   5  -1   5        0.20       -0.20      0.34 o
   6  -1   5        2.40        2.31      0.43 o
  -6   0   5        3.50        3.49      0.76 o
  -5   0   5       43.89       36.20      0.62 o
  -4   0   5        0.13        0.67      0.39 o
  -3   0   5       36.66       32.50      0.62 o
  -2   0   5        0.09        0.21      0.33 o
  -1   0   5        0.15        0.36      0.32 o
   0   0   5       86.90       84.28      2.29 o
   1   0   5      357.68      377.86      6.36 o
   2   0   5        1.95        1.13      0.27 o
   3   0   5       65.91       69.04      0.94 o
   4   0   5        1.34        1.89      0.31 o
   5   0   5       20.49       19.92      0.37 o
  -6   1   5        2.19        2.37      0.49 o
  -5   1   5       59.38       55.46      1.07 o
  -4   1   5        0.84        1.66      0.38 o
  -3   1   5       49.52       44.84      0.53 o
  -2   1   5       10.25       10.44      0.34 o
  -1   1   5      358.78      362.72      8.65 o
   0   1   5      287.33      291.33      6.34 o
   1   1   5       98.55       97.75      2.18 o
   2   1   5       25.26       23.59      0.81 o
   3   1   5        3.99        6.10      0.34 o
   4   1   5        1.37        2.33      0.40 o
   5   1   5       13.79       13.68      0.54 o
  -6   2   5       16.86       17.41      0.56 o
  -5   2   5       18.40       18.94      0.52 o
  -4   2   5      113.37      105.69      1.40 o
  -3   2   5       10.91        8.45      0.37 o
  -2   2   5     1053.21     1032.36     15.11 o
  -1   2   5      857.37      869.00      9.67 o
   0   2   5        1.57        2.14      0.32 o
   1   2   5        8.29       11.29      0.40 o
   2   2   5       24.74       22.86      0.41 o
   3   2   5       16.54       16.87      0.57 o
   4   2   5        0.01       -0.04      0.31 o
   5   2   5        0.53        0.44      0.48 o
  -6   3   5        1.63        1.77      0.57 o
  -5   3   5       87.77       87.71      1.80 o
  -4   3   5       24.32       22.66      0.41 o
  -3   3   5     1369.29     1258.05     21.62 o
  -2   3   5      284.30      297.61      5.10 o
  -1   3   5        1.47        0.85      0.35 o
   0   3   5      100.07       93.51      2.69 o
   1   3   5        8.63        7.27      0.51 o
   2   3   5       78.15       76.39      0.78 o
   3   3   5        9.00        9.62      0.32 o
   4   3   5       38.08       39.19      0.45 o
   5   3   5        0.10        0.53      0.38 o
  -6   4   5       18.86       18.51      0.48 o
  -5   4   5       16.52       14.79      0.41 o
  -4   4   5      128.86      127.66      1.93 o
  -3   4   5        7.42        8.49      0.41 o
  -2   4   5       71.69       67.63      1.41 o
  -1   4   5        5.71        5.25      0.31 o
   0   4   5       40.83       37.81      0.51 o
   1   4   5        0.09       -0.03      0.30 o
   2   4   5       12.90       11.99      0.30 o
   3   4   5       29.97       30.06      0.45 o
   4   4   5        2.09        2.59      0.53 o
  -6   5   5       23.63       24.86      0.56 o
  -5   5   5       17.52       20.62      0.50 o
  -4   5   5        0.49        1.79      0.77 o
  -3   5   5        4.22        3.11      0.45 o
  -2   5   5       56.55       60.90      1.13 o
  -1   5   5       23.21       20.96      0.65 o
   0   5   5       45.05       41.91      0.41 o
   1   5   5      172.10      163.06      2.26 o
   2   5   5        4.77        5.26      0.30 o
   3   5   5       50.46       46.84      0.67 o
   4   5   5        4.93        3.35      0.34 o
  -6   6   5        0.10        0.61      0.57 o
  -5   6   5        2.47        3.04      0.48 o
  -4   6   5        7.04        7.78      0.46 o
  -3   6   5       51.55       47.92      2.56 o
  -2   6   5       27.64       31.57      1.47 o
  -1   6   5        0.86        1.08      0.35 o
   0   6   5       45.21       47.19      0.98 o
   1   6   5       58.87       57.61      1.00 o
   2   6   5        0.79        0.80      0.30 o
   3   6   5        3.20        3.18      0.32 o
   4   6   5        8.76       10.16      0.37 o
  -6   7   5        1.83        2.35      0.85 o
  -5   7   5        0.03        0.11      0.54 o
  -4   7   5        3.68        3.84      0.68 o
  -3   7   5       19.94       22.14      0.43 o
  -2   7   5       39.77       34.84      0.89 o
  -1   7   5       95.45       91.90      2.84 o
   0   7   5      126.88      124.41      2.10 o
   1   7   5       36.69       33.83      0.36 o
   2   7   5        1.71        1.62      0.33 o
   3   7   5        3.74        4.64      0.36 o
  -6   8   5        0.16       -0.12      0.76 o
  -5   8   5        6.42        7.37      0.76 o
  -4   8   5        6.35        7.61      0.46 o
  -3   8   5        1.64        0.83      0.45 o
  -2   8   5        3.39        3.50      0.39 o
  -1   8   5        8.04        9.11      0.41 o
   0   8   5       40.68       37.91      0.67 o
   1   8   5       38.93       36.22      0.66 o
   2   8   5       17.66       17.70      0.47 o
   3   8   5        7.58        7.45      0.48 o
  -5   9   5        2.88        4.43      0.51 o
  -4   9   5        5.53        4.82      1.22 o
  -3   9   5        0.09        0.09      0.41 o
  -2   9   5       24.21       22.80      1.56 o
  -1   9   5       14.30       13.66      0.52 o
   0   9   5        3.83        4.56      0.33 o
   1   9   5       13.70       13.67      0.43 o
   2   9   5       18.90       23.07      0.86 o
  -5  10   5        0.12        0.46      0.44 o
  -4  10   5        1.77        2.92      0.65 o
  -3  10   5        0.27        0.27      0.42 o
  -2  10   5        2.68        3.28      0.42 o
  -1  10   5       27.15       27.15      0.86 o
   0  10   5        0.03        0.42      0.34 o
   1  10   5       15.44       16.34      0.36 o
  -4  11   5        4.23        4.81      0.47 o
  -3  11   5       11.63       14.95      0.65 o
  -2  11   5       19.18       20.34      1.15 o
  -1  11   5        7.95        9.76      0.49 o
   0  11   5       21.09       21.34      0.54 o
  -3  12   5        8.89        9.92      0.50 o
  -2  12   5        6.58        7.94      0.48 o
  -1  12   5        3.75        2.99      0.48 o
  -1 -13   6        0.13       -0.40      0.54 o
   0 -13   6       10.27        9.93      0.35 o
   1 -13   6        0.68        0.64      0.36 o
   2 -13   6       21.95       21.77      0.63 o
   3 -13   6        0.02        0.31      0.45 o
  -2 -12   6        0.28        0.20      0.43 o
  -1 -12   6        1.02        1.35      0.33 o
   0 -12   6       10.91       10.91      0.33 o
   1 -12   6        6.79        6.24      0.39 o
   2 -12   6        4.49        4.17      0.35 o
   3 -12   6        1.04        0.63      0.35 o
   4 -12   6        0.63        1.90      0.51 o
  -2 -11   6        8.70        9.31      0.63 o
  -1 -11   6       10.23        9.25      0.44 o
   0 -11   6        2.63        2.76      0.33 o
   1 -11   6        2.26        2.44      0.27 o
   2 -11   6        5.49        4.57      0.28 o
   3 -11   6        6.06        6.54      0.40 o
   4 -11   6        0.86        0.86      0.39 o
   5 -11   6        1.70        1.12      0.77 o
  -3 -10   6        0.02        0.97      0.46 o
  -2 -10   6        0.00       -0.04      0.37 o
  -1 -10   6        1.53        2.08      0.32 o
   0 -10   6        0.00       -0.02      0.29 o
   1 -10   6        2.95        4.24      0.32 o
   2 -10   6        0.27        0.43      0.26 o
   3 -10   6        0.83        0.87      0.31 o
   4 -10   6       13.85       12.99      0.33 o
   5 -10   6        3.67        3.40      0.37 o
  -4  -9   6        5.84        7.47      0.56 o
  -3  -9   6        7.51        6.93      0.32 o
  -2  -9   6       23.42       23.24      0.33 o
  -1  -9   6        0.18        0.60      0.32 o
   0  -9   6       60.74       64.58      1.16 o
   1  -9   6        4.35        3.43      0.26 o
   2  -9   6        4.66        4.44      0.28 o
   3  -9   6        8.50       10.40      0.32 o
   4  -9   6        0.05        0.30      0.30 o
   5  -9   6        0.69        0.91      0.35 o
  -4  -8   6        2.70        2.09      0.36 o
  -3  -8   6        0.69        0.79      0.34 o
  -2  -8   6       10.82       10.91      0.31 o
  -1  -8   6        7.99        7.82      0.35 o
   0  -8   6      137.29      131.65      2.41 o
   1  -8   6      117.93      117.17      1.66 o
   2  -8   6        6.96        6.57      0.29 o
   3  -8   6        2.70        3.23      0.31 o
   4  -8   6        0.00        0.40      0.30 o
   5  -8   6        2.17        2.04      0.34 o
  -4  -7   6       12.58       12.29      0.38 o
  -3  -7   6       23.14       24.16      0.76 o
  -2  -7   6       11.83       12.34      0.33 o
  -1  -7   6       50.00       51.21      1.13 o
   0  -7   6       29.48       32.96      0.52 o
   1  -7   6       12.64       13.83      0.33 o
   2  -7   6        2.82        4.03      0.35 o
   3  -7   6       10.01       10.36      0.32 o
   4  -7   6        3.44        3.36      0.28 o
   5  -7   6        0.07        0.31      0.31 o
  -5  -6   6       14.92       15.05      0.65 o
  -4  -6   6        2.12        2.53      0.34 o
  -3  -6   6      245.85      240.90      4.35 o
  -2  -6   6       79.83       80.09      1.38 o
  -1  -6   6       55.95       57.37      1.20 o
   0  -6   6        2.95        3.41      0.24 o
   1  -6   6      129.25      136.75      1.49 o
   2  -6   6       11.35        9.25      0.27 o
   3  -6   6       22.82       23.71      0.40 o
   4  -6   6       30.72       32.29      0.82 o
   5  -6   6       41.51       39.57      0.69 o
   6  -6   6        0.14        0.67      0.44 o
  -5  -5   6        5.17        4.55      0.45 o
  -4  -5   6        6.32        7.15      0.34 o
  -3  -5   6      257.03      245.30      5.04 o
  -2  -5   6        2.54        2.93      0.32 o
  -1  -5   6        2.34        2.40      0.29 o
   0  -5   6       13.46       14.56      0.27 o
   1  -5   6      306.58      306.17      2.50 o
   2  -5   6       66.22       71.56      0.53 o
   3  -5   6       26.35       25.01      0.33 o
   4  -5   6        0.10        1.03      0.27 o
   5  -5   6        0.07       -0.15      0.29 o
   6  -5   6        1.18        1.06      0.35 o
  -5  -4   6       40.40       41.20      2.15 o
  -4  -4   6       22.26       21.88      0.37 o
  -3  -4   6        0.00        0.50      0.30 o
  -2  -4   6        3.40        1.97      0.35 o
  -1  -4   6        0.28        0.02      0.27 o
   0  -4   6       25.43       22.13      0.41 o
   1  -4   6      722.26      753.25      6.50 o
   2  -4   6     1477.86     1516.76      7.55 o
   3  -4   6        1.29        1.82      0.28 o
   4  -4   6       15.40       16.65      0.31 o
   5  -4   6        1.03        1.17      0.34 o
   6  -4   6        0.46        0.67      0.37 o
  -6  -3   6        3.17        5.30      0.48 o
  -5  -3   6       13.45       12.41      0.44 o
  -4  -3   6       10.24       10.24      0.37 o
  -3  -3   6       90.53       87.97      0.72 o
  -2  -3   6       23.29       27.06      0.46 o
  -1  -3   6       82.42       82.75      1.24 o
   0  -3   6       48.43       45.13      0.31 o
   1  -3   6      125.21      132.40      0.43 o
   2  -3   6      317.41      328.69      1.24 o
   3  -3   6        2.18        2.19      0.27 o
   4  -3   6       35.28       34.33      0.41 o
   5  -3   6        0.96        1.30      0.30 o
   6  -3   6       20.59       18.74      0.44 o
  -6  -2   6        8.39       10.50      0.48 o
  -5  -2   6       10.02        9.76      0.48 o
  -4  -2   6       36.55       38.07      0.95 o
  -3  -2   6        0.70        0.66      0.32 o
  -2  -2   6      173.64      206.24      2.32 o
  -1  -2   6      659.07      688.86      8.20 o
   0  -2   6      230.41      248.32      2.82 o
   1  -2   6     1417.38     1468.52      8.84 o
   2  -2   6       74.30       78.10      1.04 o
   3  -2   6       84.08       83.42      0.90 o
   4  -2   6        1.28        1.56      0.31 o
   5  -2   6        0.00        0.74      0.34 o
  -6  -1   6        0.01        0.43      0.50 o
  -5  -1   6        8.50        8.74      0.43 o
  -4  -1   6       12.29        8.98      0.36 o
  -3  -1   6        2.00        1.53      0.34 o
  -2  -1   6      214.65      233.90      4.40 o
  -1  -1   6       85.43       79.33      0.71 o
   0  -1   6      203.74      228.67      5.41 o
   1  -1   6        8.34        8.06      0.41 o
   2  -1   6      107.61      113.89      1.89 o
   3  -1   6      103.78      105.89      1.72 o
   4  -1   6        0.27        1.08      0.61 o
   5  -1   6        4.33        4.09      0.38 o
  -6   0   6        0.19        0.54      0.50 o
  -5   0   6      115.84       98.51      1.01 o
  -4   0   6        0.20        0.45      0.37 o
  -3   0   6       21.87       23.85      0.56 o
  -2   0   6      107.24      102.11      1.67 o
  -1   0   6       62.44       63.89      1.58 o
   0   0   6       53.38       49.32      1.14 o
   1   0   6       17.31       16.73      0.34 o
   2   0   6       67.25       72.57      1.26 o
   3   0   6      214.60      215.87      3.04 o
   4   0   6        0.13        0.19      0.32 o
   5   0   6        8.16        7.40      0.34 o
  -6   1   6        0.32        0.76      0.49 o
  -5   1   6        0.09        0.28      0.47 o
  -4   1   6        0.34        0.67      0.36 o
  -3   1   6      295.78      297.53      3.96 o
  -2   1   6       14.53       15.23      0.35 o
  -1   1   6        6.37        6.16      0.65 o
   0   1   6      587.33      602.51     15.10 o
   1   1   6       70.84       70.46      0.87 o
   2   1   6      119.28      115.91      2.20 o
   3   1   6        6.99        9.03      0.34 o
   4   1   6        0.00       -0.04      0.32 o
   5   1   6        0.59        0.72      0.35 o
  -6   2   6       32.09       29.87      0.62 o
  -5   2   6        4.84        4.28      0.39 o
  -4   2   6      273.88      270.02      2.09 o
  -3   2   6       99.78       93.55      1.58 o
  -2   2   6      134.33      126.94      2.91 o
  -1   2   6      201.06      201.44      4.61 o
   0   2   6      338.06      356.99      9.58 o
   1   2   6       12.87       11.67      0.34 o
   2   2   6        5.98        5.68      0.26 o
   3   2   6        1.62        3.04      0.38 o
   4   2   6        0.93        0.95      0.44 o
   5   2   6        5.98        6.95      0.38 o
  -6   3   6        2.20        2.39      0.50 o
  -5   3   6        1.94        1.44      0.38 o
  -4   3   6      123.60      116.35      2.37 o
  -3   3   6      588.21      550.01     10.59 o
  -2   3   6       16.15       15.31      0.38 o
  -1   3   6       27.52       29.77      0.40 o
   0   3   6        0.60        0.61      0.29 o
   1   3   6        3.14        3.34      0.34 o
   2   3   6        2.71        2.36      0.36 o
   3   3   6        4.30        4.21      0.45 o
   4   3   6       14.51       14.02      0.49 o
  -6   4   6        3.38        4.18      0.51 o
  -5   4   6        0.95        0.80      0.40 o
  -4   4   6      408.41      402.15      8.38 o
  -3   4   6       37.45       32.70      1.22 o
  -2   4   6       60.80       66.00      0.97 o
  -1   4   6       98.20      101.08      1.95 o
   0   4   6       39.49       35.54      0.75 o
   1   4   6        5.10        5.28      0.37 o
   2   4   6        1.83        2.58      0.43 o
   3   4   6       40.64       37.39      0.37 o
   4   4   6        7.05        5.72      0.83 o
  -6   5   6       40.54       43.78      1.30 o
  -5   5   6        5.44        5.83      0.49 o
  -4   5   6      179.84      176.38      9.33 o
  -3   5   6       13.74       15.32      0.47 o
  -2   5   6        0.56        0.39      0.41 o
  -1   5   6        2.51        3.06      0.32 o
   0   5   6        1.04        1.29      0.29 o
   1   5   6      754.92      745.96      7.31 o
   2   5   6       43.38       41.35      0.35 o
   3   5   6        8.03        7.35      0.34 o
   4   5   6        0.02        0.22      0.36 o
  -6   6   6        7.45        9.65      0.51 o
  -5   6   6       19.93       19.93      0.73 o
  -4   6   6        0.05        0.19      0.44 o
  -3   6   6        5.07        4.60      0.45 o
  -2   6   6        1.76        0.97      0.66 o
  -1   6   6       37.94       34.82      1.31 o
   0   6   6      385.61      364.68      7.58 o
   1   6   6      206.67      190.82      3.63 o
   2   6   6       57.70       57.95      0.85 o
   3   6   6       17.63       17.29      0.60 o
  -6   7   6        0.63        0.91      0.56 o
  -5   7   6        0.00       -0.01      0.65 o
  -4   7   6        0.01        1.15      0.41 o
  -3   7   6       18.22       16.89      0.42 o
  -2   7   6      155.26      126.32      7.07 o
  -1   7   6      165.17      153.41      4.85 o
   0   7   6        1.59        1.23      0.32 o
   1   7   6       14.79       14.38      0.35 o
   2   7   6       48.77       48.98      1.34 o
   3   7   6        1.00        1.64      0.33 o
  -5   8   6        0.48        0.88      0.49 o
  -4   8   6        3.36        3.61      0.79 o
  -3   8   6       73.11       65.63      0.92 o
  -2   8   6        0.39        1.03      0.40 o
  -1   8   6      100.83       94.65      2.09 o
   0   8   6        1.54        1.80      0.36 o
   1   8   6       56.81       55.51      0.58 o
   2   8   6        2.71        3.68      0.36 o
  -5   9   6        4.23        5.11      0.46 o
  -4   9   6        0.35        0.31      0.42 o
  -3   9   6       24.70       25.68      0.49 o
  -2   9   6        3.65        3.34      0.41 o
  -1   9   6        2.31        2.87      0.34 o
   0   9   6       23.01       22.65      0.73 o
   1   9   6        2.29        2.14      0.33 o
   2   9   6       20.56       27.93      0.41 o
  -4  10   6        3.01        4.72      0.51 o
  -3  10   6        0.57        0.07      0.48 o
  -2  10   6       10.72       13.42      1.87 o
  -1  10   6        7.91        9.84      0.38 o
   0  10   6        0.93        1.50      0.39 o
   1  10   6        0.01        0.24      0.37 o
  -4  11   6        2.88        3.47      0.77 o
  -3  11   6       31.93       34.56      1.43 o
  -2  11   6       26.70       33.55      1.09 o
  -1  11   6       11.36       12.53      0.58 o
   0  11   6        0.02        0.40      0.41 o
   0 -13   7       21.45       18.59      0.59 o
   1 -13   7        0.11        0.25      0.31 o
   2 -13   7        0.51        0.21      0.34 o
   3 -13   7        3.70        4.60      0.47 o
  -1 -12   7        4.08        4.20      0.36 o
   0 -12   7        0.03        0.58      0.29 o
   1 -12   7        0.39        0.76      0.27 o
   2 -12   7        0.00        0.09      0.58 o
   3 -12   7        0.66        1.14      0.41 o
   4 -12   7        1.57        1.92      0.40 o
  -2 -11   7        0.16        0.46      0.32 o
  -1 -11   7        0.00       -0.19      0.31 o
   0 -11   7        1.12        1.45      0.31 o
   1 -11   7        2.75        2.15      0.25 o
   2 -11   7        7.68        7.81      0.32 o
   3 -11   7        0.06       -0.04      0.29 o
   4 -11   7        1.84        1.91      0.36 o
  -3 -10   7       16.17       17.56      0.38 o
  -2 -10   7        1.35        1.16      0.30 o
  -1 -10   7        0.89        1.49      0.30 o
   0 -10   7        0.20        0.26      0.31 o
   1 -10   7       17.06       18.27      0.45 o
   2 -10   7       13.12       14.57      1.00 o
   3 -10   7        0.06        0.29      0.30 o
   4 -10   7        0.68        0.83      0.32 o
   5 -10   7        0.88        0.69      0.35 o
  -4  -9   7        0.02        0.72      0.62 o
  -3  -9   7        0.73        1.42      0.35 o
  -2  -9   7       25.81       25.45      0.82 o
  -1  -9   7        3.53        3.64      0.29 o
   0  -9   7       22.40       24.21      0.45 o
   1  -9   7        1.40        1.92      0.27 o
   2  -9   7       14.73       13.27      0.40 o
   3  -9   7        0.00        0.68      0.31 o
   4  -9   7        0.59        0.90      0.33 o
   5  -9   7        0.00        0.72      0.36 o
  -4  -8   7        1.45        1.48      0.41 o
  -3  -8   7        1.51        2.46      0.35 o
  -2  -8   7      228.38      230.48      3.40 o
  -1  -8   7      175.43      180.63      3.80 o
   0  -8   7        2.51        3.01      0.32 o
   1  -8   7       26.44       22.26      0.31 o
   2  -8   7        3.85        3.83      0.30 o
   3  -8   7        0.56        0.77      0.28 o
   4  -8   7        9.11       10.07      0.41 o
   5  -8   7        4.58        4.46      0.36 o
  -4  -7   7        0.74        1.12      0.34 o
  -3  -7   7        0.63        1.09      0.35 o
  -2  -7   7       22.01       23.31      0.71 o
  -1  -7   7       10.30       10.43      0.30 o
   0  -7   7      111.23      110.69      1.71 o
   1  -7   7      144.48      137.76      2.14 o
   2  -7   7       17.83       18.42      0.34 o
   3  -7   7        4.59        5.14      0.32 o
   4  -7   7       14.43       14.44      0.31 o
   5  -7   7        0.14        0.09      0.33 o
  -5  -6   7       26.28       28.86      0.51 o
  -4  -6   7       11.74       12.38      0.36 o
  -3  -6   7        0.04        0.37      0.32 o
  -2  -6   7        1.22        1.69      0.32 o
  -1  -6   7       26.67       27.72      0.67 o
   0  -6   7        8.29       10.68      0.32 o
   1  -6   7       78.57       70.99      1.15 o
   2  -6   7      109.10      112.86      1.63 o
   3  -6   7      291.02      297.59      0.84 o
   4  -6   7       19.77       22.17      0.54 o
   5  -6   7        1.33        1.47      0.31 o
  -5  -5   7        5.06        5.51      0.51 o
  -4  -5   7        1.07        1.08      0.37 o
  -3  -5   7        0.46        0.70      0.33 o
  -2  -5   7       26.46       20.40      0.51 o
  -1  -5   7       77.35       77.62      1.26 o
   0  -5   7       31.02       30.07      0.51 o
   1  -5   7       10.47       10.78      0.28 o
   2  -5   7       27.92       30.60      0.31 o
   3  -5   7       14.17       14.08      0.36 o
   4  -5   7        0.41        0.41      0.26 o
   5  -5   7        0.03        0.29      0.30 o
  -5  -4   7       22.33       23.34      1.02 o
  -4  -4   7       49.29       46.32      0.72 o
  -3  -4   7       15.61       15.95      0.38 o
  -2  -4   7        3.24        2.66      0.28 o
  -1  -4   7       84.30       92.07      1.39 o
   0  -4   7      186.92      198.73      2.28 o
   1  -4   7      413.17      435.80      3.31 o
   2  -4   7        5.49        7.55      0.33 o
   3  -4   7       34.40       36.17      0.32 o
   4  -4   7        0.03        0.09      0.44 o
   5  -4   7        0.87        1.03      0.34 o
  -6  -3   7        0.01       -0.48      0.48 o
  -5  -3   7       21.12       23.43      0.46 o
  -4  -3   7        0.60        0.80      0.34 o
  -3  -3   7        0.03        0.68      0.32 o
  -2  -3   7       42.33       39.02      0.94 o
  -1  -3   7       26.68       25.74      0.55 o
   0  -3   7      539.81      577.73      5.51 o
   1  -3   7       82.36       92.05      0.46 o
   2  -3   7        3.06        4.04      0.33 o
   3  -3   7        3.99        5.07      0.60 o
   4  -3   7       21.37       21.49      0.41 o
   5  -3   7        0.00        0.44      0.34 o
  -6  -2   7        0.96        2.10      0.47 o
  -5  -2   7        2.61        1.83      0.55 o
  -4  -2   7       96.98       82.10      1.58 o
  -3  -2   7        0.65        1.01      0.33 o
  -2  -2   7        9.34       12.02      0.33 o
  -1  -2   7        3.79        2.97      0.26 o
   0  -2   7        0.36       -0.07      0.29 o
   1  -2   7      291.95      317.32      3.21 o
   2  -2   7        6.31        7.52      0.41 o
   3  -2   7       71.63       69.44      0.94 o
   4  -2   7        5.42        6.19      0.34 o
   5  -2   7       30.15       29.82      0.43 o
  -6  -1   7        0.10       -0.52      0.52 o
  -5  -1   7        2.60        3.07      0.47 o
  -4  -1   7       17.36       15.88      0.36 o
  -3  -1   7        4.72        4.73      0.32 o
  -2  -1   7        3.19        2.04      0.31 o
  -1  -1   7       22.64       19.71      0.31 o
   0  -1   7        0.48        0.06      0.27 o
   1  -1   7      138.37      139.90      2.75 o
   2  -1   7        0.63        0.92      0.27 o
   3  -1   7       14.97       14.40      0.31 o
   4  -1   7       34.43       33.15      0.89 o
   5  -1   7        0.40        0.56      0.33 o
  -6   0   7        1.38        0.90      0.61 o
  -5   0   7       16.57       13.82      0.77 o
  -4   0   7       69.99       75.68      0.88 o
  -3   0   7       12.49       12.80      0.36 o
  -2   0   7        0.70        0.43      0.29 o
  -1   0   7      154.15      161.47      3.01 o
   0   0   7       43.61       45.57      2.99 o
   1   0   7        5.24        4.43      0.27 o
   2   0   7        7.67        8.69      0.43 o
   3   0   7        0.85        1.08      0.28 o
   4   0   7        1.53        1.90      0.32 o
   5   0   7        0.02       -0.02      0.38 o
  -6   1   7        0.16        0.87      0.51 o
  -5   1   7       45.40       41.30      0.80 o
  -4   1   7       12.75       11.41      0.37 o
  -3   1   7        0.06        0.25      0.33 o
  -2   1   7       84.50       82.41      1.67 o
  -1   1   7        6.50        4.27      0.32 o
   0   1   7      533.62      524.11     12.08 o
   1   1   7        0.85        1.42      0.31 o
   2   1   7        2.85        2.72      0.51 o
   3   1   7       14.33       14.13      0.29 o
   4   1   7        3.93        5.74      0.47 o
   5   1   7        2.21        2.42      0.38 o
  -6   2   7        0.11        1.11      0.54 o
  -5   2   7       46.72       45.02      0.45 o
  -4   2   7       32.08       29.20      0.42 o
  -3   2   7       81.71       72.84      1.53 o
  -2   2   7       21.20       20.08      0.59 o
  -1   2   7      119.09      130.01      3.40 o
   0   2   7       31.31       36.07      0.49 o
   1   2   7        0.21        0.38      0.27 o
   2   2   7       19.95       17.23      0.43 o
   3   2   7        1.22        1.27      0.31 o
   4   2   7       13.27       12.12      0.35 o
  -6   3   7        2.56        2.40      0.53 o
  -5   3   7        8.18        9.35      0.40 o
  -4   3   7       74.06       72.10      1.31 o
  -3   3   7      168.54      156.09      3.01 o
  -2   3   7        0.58        0.25      0.35 o
  -1   3   7       24.61       26.44      0.57 o
   0   3   7       71.15       69.16      1.42 o
   1   3   7       41.03       42.20      0.83 o
   2   3   7        0.39        1.02      0.50 o
   3   3   7        0.59        0.49      0.30 o
   4   3   7       30.25       29.49      0.90 o
  -6   4   7        0.72        1.10      0.45 o
  -5   4   7        3.99        4.95      0.49 o
  -4   4   7      119.58      126.26      2.64 o
  -3   4   7       10.65       11.94      0.44 o
  -2   4   7        9.60        9.46      0.38 o
  -1   4   7        0.06        0.35      0.31 o
   0   4   7      139.45      137.99      3.60 o
   1   4   7       17.78       19.86      0.62 o
   2   4   7        0.19        1.07      0.38 o
   3   4   7        4.49        5.30      0.32 o
   4   4   7        4.32        4.34      0.37 o
  -6   5   7       14.72       15.40      0.57 o
  -5   5   7        0.01        0.08      0.43 o
  -4   5   7       23.82       21.14      1.41 o
  -3   5   7        7.81        5.51      0.45 o
  -2   5   7       17.59       18.91      0.36 o
  -1   5   7        7.47        8.17      0.34 o
   0   5   7       33.44       37.98      1.00 o
   1   5   7      666.57      657.66     12.76 o
   2   5   7       62.02       60.00      1.93 o
   3   5   7        4.00        4.74      0.37 o
  -6   6   7        0.08        0.08      0.69 o
  -5   6   7        7.00        6.34      0.59 o
  -4   6   7       30.95       35.34      1.57 o
  -3   6   7       11.47       12.09      0.46 o
  -2   6   7        4.05        1.73      0.51 o
  -1   6   7        6.45        6.06      0.31 o
   0   6   7       23.28       24.91      0.58 o
   1   6   7       41.71       39.31      0.82 o
   2   6   7        2.47        2.84      0.41 o
   3   6   7       17.70       19.15      0.52 o
  -5   7   7        1.09        1.82      0.57 o
  -4   7   7        0.30        0.50      0.46 o
  -3   7   7       44.72       29.80      1.66 o
  -2   7   7      142.71      114.32      5.65 o
  -1   7   7        4.79        4.26      0.33 o
   0   7   7      277.95      269.50      5.03 o
   1   7   7       37.79       38.83      1.31 o
   2   7   7       14.65       14.05      0.39 o
  -5   8   7        0.00        0.02      0.51 o
  -4   8   7        5.77        6.01      1.08 o
  -3   8   7       15.12       13.80      1.39 o
  -2   8   7        3.99        4.45      0.63 o
  -1   8   7        1.17        1.89      0.37 o
   0   8   7        0.09        0.75      0.40 o
   1   8   7       13.69       14.11      0.36 o
   2   8   7        6.69        7.17      0.44 o
  -5   9   7       22.33       28.32      1.70 o
  -4   9   7        1.22        0.94      0.58 o
  -3   9   7        3.02        4.75      0.43 o
  -2   9   7        6.03        5.59      0.62 o
  -1   9   7       17.34       19.77      0.38 o
   0   9   7        1.31        1.97      0.37 o
   1   9   7       13.81       14.69      0.37 o
  -4  10   7       41.47       43.66      2.09 o
  -3  10   7        7.09        8.26      0.46 o
  -2  10   7        5.03        6.62      0.50 o
  -1  10   7        1.44        2.86      0.36 o
   0  10   7        0.07       -0.22      0.37 o
  -3  11   7        1.96        1.81      0.63 o
  -2  11   7        0.93        2.48      0.43 o
   0 -13   8       12.22       12.96      0.31 o
   1 -13   8        1.00        1.48      0.29 o
   2 -13   8        2.79        2.99      0.37 o
  -1 -12   8        3.74        3.61      0.30 o
   0 -12   8        0.99        1.27      0.28 o
   1 -12   8        0.04        0.34      0.31 o
   2 -12   8        0.03        0.84      0.31 o
   3 -12   8        0.23        0.40      0.32 o
  -2 -11   8        0.30        1.05      0.63 o
  -1 -11   8        9.95       10.11      0.32 o
   0 -11   8        1.25        1.58      0.27 o
   1 -11   8        2.57        3.48      0.33 o
   2 -11   8        7.61        7.15      0.34 o
   3 -11   8        0.82        0.73      0.30 o
   4 -11   8        5.75        5.00      0.43 o
  -3 -10   8       10.30       10.99      0.37 o
  -2 -10   8        0.01        0.28      0.34 o
  -1 -10   8        1.08        2.31      0.31 o
   0 -10   8        0.01        0.13      0.27 o
   1 -10   8       23.35       21.19      0.79 o
   2 -10   8       25.89       22.96      0.81 o
   3 -10   8        1.89        2.88      0.29 o
   4 -10   8        0.46        0.66      0.33 o
  -3  -9   8       16.89       16.51      0.55 o
  -2  -9   8       21.14       22.84      0.60 o
  -1  -9   8       61.17       62.07      0.89 o
   0  -9   8        7.59        6.73      0.25 o
   1  -9   8       67.57       66.17      0.87 o
   2  -9   8       10.17        9.51      0.29 o
   3  -9   8        3.33        3.91      0.31 o
   4  -9   8        0.16       -0.12      0.30 o
   5  -9   8        0.50        0.53      0.37 o
  -4  -8   8       14.71       14.33      0.47 o
  -3  -8   8        1.41        0.83      0.35 o
  -2  -8   8      183.56      179.18      3.33 o
  -1  -8   8       44.07       48.57      0.81 o
   0  -8   8       23.72       24.84      0.51 o
   1  -8   8        3.09        2.83      0.37 o
   2  -8   8        4.25        4.62      0.37 o
   3  -8   8       25.25       25.55      0.43 o
   4  -8   8        1.32        1.82      0.33 o
   5  -8   8       10.20        8.86      0.37 o
  -4  -7   8       17.27       17.75      0.36 o
  -3  -7   8        4.33        4.69      0.30 o
  -2  -7   8      320.94      325.55      4.76 o
  -1  -7   8       15.99       15.50      0.47 o
   0  -7   8      118.36      122.24      2.30 o
   1  -7   8        0.93        0.48      0.28 o
   2  -7   8      205.89      202.10      1.84 o
   3  -7   8       55.79       50.59      0.43 o
   4  -7   8       20.23       16.22      0.36 o
   5  -7   8        1.32        1.66      0.33 o
  -5  -6   8       18.06       20.60      0.46 o
  -4  -6   8       38.25       44.07      0.39 o
  -3  -6   8       26.08       26.16      0.54 o
  -2  -6   8       20.82       23.38      0.34 o
  -1  -6   8       24.55       24.70      0.66 o
   0  -6   8        6.47        7.42      0.31 o
   1  -6   8       48.51       47.41      0.96 o
   2  -6   8      339.76      341.36      2.76 o
   3  -6   8      162.81      151.26      3.22 o
   4  -6   8        0.70        1.16      0.26 o
   5  -6   8        0.38        0.33      0.33 o
  -5  -5   8        1.18        1.24      0.52 o
  -4  -5   8        2.34        2.85      0.35 o
  -3  -5   8        3.84        4.04      0.37 o
  -2  -5   8       20.94       21.14      0.40 o
  -1  -5   8        3.93        3.32      0.27 o
   0  -5   8      110.23      114.16      2.13 o
   1  -5   8       83.18       79.64      1.13 o
   2  -5   8       99.12       99.34      1.39 o
   3  -5   8        2.01        2.33      0.29 o
   4  -5   8        3.68        4.03      0.32 o
   5  -5   8        0.89        0.92      0.30 o
  -5  -4   8        1.72        2.15      0.45 o
  -4  -4   8        0.96        0.96      0.36 o
  -3  -4   8       25.45       25.03      0.36 o
  -2  -4   8       24.71       24.06      0.32 o
  -1  -4   8      314.71      349.38      4.67 o
   0  -4   8      169.55      187.00      3.87 o
   1  -4   8       29.27       31.92      0.33 o
   2  -4   8       52.69       53.85      1.03 o
   3  -4   8        2.93        2.93      0.29 o
   4  -4   8        0.90        1.34      0.28 o
   5  -4   8        0.90        1.62      0.46 o
  -5  -3   8       18.71       17.51      0.47 o
  -4  -3   8        0.53        1.06      0.37 o
  -3  -3   8       29.63       24.18      0.51 o
  -2  -3   8        0.99        0.53      0.31 o
  -1  -3   8      161.71      166.29      2.08 o
   0  -3   8        0.51       -0.02      0.28 o
   1  -3   8        4.93        6.15      0.35 o
   2  -3   8       94.98       96.18      0.83 o
   3  -3   8        3.35        3.97      0.32 o
   4  -3   8        7.71        7.66      0.46 o
   5  -3   8        1.21        1.20      0.34 o
  -6  -2   8        8.49        8.49      0.78 o
  -5  -2   8       18.01       15.20      0.46 o
  -4  -2   8       69.84       56.69      0.75 o
  -3  -2   8       14.55       19.41      0.33 o
  -2  -2   8       48.15       48.15      1.05 o
  -1  -2   8       29.27       31.83      0.55 o
   0  -2   8       31.94       31.44      0.41 o
   1  -2   8        0.80        1.24      0.52 o
   2  -2   8        0.01        0.89      0.35 o
   3  -2   8       30.78       30.95      0.31 o
   4  -2   8       43.26       42.91      0.79 o
   5  -2   8        2.36        2.96      0.35 o
  -6  -1   8       23.06       25.97      0.57 o
  -5  -1   8        0.32       -0.18      0.45 o
  -4  -1   8       27.44       24.97      0.39 o
  -3  -1   8       14.19       14.17      0.45 o
  -2  -1   8       19.16       20.54      0.46 o
  -1  -1   8        1.09        1.37      0.30 o
   0  -1   8        0.73        3.18      0.31 o
   1  -1   8       68.56       72.37      1.62 o
   2  -1   8       36.01       34.76      0.66 o
   3  -1   8        9.08        8.28      0.28 o
   4  -1   8        1.16        1.76      0.34 o
   5  -1   8        0.26        0.54      0.34 o
  -6   0   8        0.00        0.48      0.52 o
  -5   0   8        4.98        4.67      0.40 o
  -4   0   8       15.41       14.28      0.36 o
  -3   0   8       35.51       37.22      1.41 o
  -2   0   8        1.45        2.23      0.32 o
  -1   0   8      129.36      125.56      2.41 o
   0   0   8      196.98      211.96      3.42 o
   1   0   8       21.67       27.15      0.71 o
   2   0   8        0.04        0.27      0.27 o
   3   0   8        7.66        8.64      0.54 o
   4   0   8        1.00        1.66      0.32 o
   5   0   8        0.17        0.50      0.35 o
  -6   1   8        4.03        4.24      0.52 o
  -5   1   8        2.66        2.70      0.39 o
  -4   1   8        6.71        6.81      0.36 o
  -3   1   8      120.53      113.80      2.18 o
  -2   1   8      756.11      710.47     18.02 o
  -1   1   8        2.41        2.52      0.34 o
   0   1   8       21.81       21.38      1.75 o
   1   1   8        4.39        3.84      0.29 o
   2   1   8       11.73       11.00      0.34 o
   3   1   8       21.13       19.39      0.44 o
   4   1   8        2.49        3.45      0.32 o
  -6   2   8        4.08        5.81      0.56 o
  -5   2   8       18.70       17.70      0.42 o
  -4   2   8        1.57        2.01      0.35 o
  -3   2   8      274.94      269.57      5.52 o
  -2   2   8      107.89      102.38      2.56 o
  -1   2   8      173.70      164.49      2.88 o
   0   2   8      324.01      317.47      5.74 o
   1   2   8       74.69       69.01      1.02 o
   2   2   8        1.76        2.05      0.28 o
   3   2   8       10.02        9.08      0.33 o
   4   2   8        9.31        9.06      0.43 o
  -6   3   8       10.80       12.24      0.51 o
  -5   3   8       42.91       43.79      0.47 o
  -4   3   8        3.35        3.06      0.36 o
  -3   3   8        4.30        4.33      0.37 o
  -2   3   8       69.99       64.93      1.35 o
  -1   3   8       57.64       50.37      1.17 o
   0   3   8       73.21       72.56      1.99 o
   1   3   8        2.91        4.23      0.44 o
   2   3   8      347.77      352.29      8.75 o
   3   3   8        8.79        8.37      0.30 o
   4   3   8        5.80        5.66      0.37 o
  -6   4   8       23.03       30.52      0.57 o
  -5   4   8        1.67        1.74      0.43 o
  -4   4   8       13.21       15.10      0.42 o
  -3   4   8       10.20       10.80      0.40 o
  -2   4   8        9.82        9.87      0.32 o
  -1   4   8       60.70       65.33      1.44 o
   0   4   8       20.36       21.11      0.41 o
   1   4   8       69.31       70.06      1.17 o
   2   4   8        5.53        6.07      0.33 o
   3   4   8        0.83        0.94      0.34 o
  -6   5   8        0.51        0.65      0.54 o
  -5   5   8        1.77        3.02      0.49 o
  -4   5   8        1.09        1.21      0.46 o
  -3   5   8        0.02        0.32      0.44 o
  -2   5   8        7.93        8.29      0.38 o
  -1   5   8      240.99      213.17      3.71 o
   0   5   8      309.55      299.81      4.86 o
   1   5   8        0.68        0.66      0.35 o
   2   5   8       21.76       20.72      0.36 o
   3   5   8        0.01        0.75      0.45 o
  -5   6   8        0.00        0.42      0.52 o
  -4   6   8        0.79       -0.47      0.47 o
  -3   6   8       11.21       15.58      0.47 o
  -2   6   8       10.14       10.53      0.36 o
  -1   6   8       76.73       69.07      1.92 o
   0   6   8       10.45       10.43      0.38 o
   1   6   8       16.06       14.61      0.36 o
   2   6   8        1.72        2.66      0.57 o
   3   6   8       13.88       15.87      1.07 o
  -5   7   8       49.13       55.05      3.78 o
  -4   7   8        2.75        5.05      0.48 o
  -3   7   8        6.11        6.52      0.44 o
  -2   7   8       18.68       16.14      0.43 o
  -1   7   8        9.03        8.04      0.34 o
   0   7   8       42.05       42.89      1.35 o
   1   7   8        7.49        7.99      0.33 o
   2   7   8       52.86       54.13      1.64 o
  -5   8   8        0.40        1.13      0.49 o
  -4   8   8        5.57        5.60      0.40 o
  -3   8   8        0.97        2.59      0.48 o
  -2   8   8        0.71        1.14      0.43 o
  -1   8   8        1.73        2.03      0.33 o
   0   8   8       41.61       44.00      0.94 o
   1   8   8        0.44        1.11      0.38 o
  -4   9   8       10.67        9.10      0.71 o
  -3   9   8        0.08        0.35      0.44 o
  -2   9   8        4.28        4.60      1.26 o
  -1   9   8       18.94       21.49      0.62 o
   0   9   8        6.01        7.01      0.37 o
  -3  10   8       12.46       16.07      1.16 o
  -2  10   8       12.84       13.47      1.49 o
  -1  10   8        0.07        0.42      0.41 o
   1 -13   9        0.16        0.05      0.35 o
   2 -13   9        0.34        1.32      0.77 o
  -1 -12   9        0.77        1.12      0.30 o
   0 -12   9        0.32        0.59      0.27 o
   1 -12   9        3.43        3.84      0.33 o
   2 -12   9        0.14        0.34      0.35 o
   3 -12   9        1.33        1.86      0.33 o
  -2 -11   9        1.22        1.31      0.29 o
  -1 -11   9        2.57        2.27      0.31 o
   0 -11   9        4.72        5.37      0.32 o
   1 -11   9        9.75       10.62      0.35 o
   2 -11   9        3.51        3.22      0.31 o
   3 -11   9        0.87        1.10      0.29 o
   4 -11   9        1.29        1.41      0.35 o
  -3 -10   9        0.11        0.66      0.36 o
  -2 -10   9        2.70        2.76      0.28 o
  -1 -10   9       26.95       25.51      0.59 o
   0 -10   9        1.86        1.81      0.28 o
   1 -10   9       29.21       28.57      0.37 o
   2 -10   9       11.38       11.75      0.32 o
   3 -10   9        0.15        0.03      0.33 o
   4 -10   9        0.03        0.16      0.32 o
  -3  -9   9        2.04        2.72      0.29 o
  -2  -9   9        0.02        0.42      0.30 o
  -1  -9   9        1.60        1.74      0.28 o
   0  -9   9        9.46        8.13      0.52 o
   1  -9   9        1.20        1.54      0.30 o
   2  -9   9       22.03       19.38      0.33 o
   3  -9   9        0.00        0.65      0.33 o
   4  -9   9        0.09        0.44      0.35 o
  -4  -8   9       17.34       16.67      0.34 o
  -3  -8   9        0.50        0.98      0.30 o
  -2  -8   9      120.11      116.98      3.87 o
  -1  -8   9      102.58      108.72      2.16 o
   0  -8   9        8.13        8.14      0.35 o
   1  -8   9      112.08      111.12      1.77 o
   2  -8   9        1.87        1.54      0.29 o
   3  -8   9       33.31       30.14      0.40 o
   4  -8   9        6.40        5.55      0.40 o
   5  -8   9        3.32        3.03      0.54 o
  -4  -7   9        4.70        4.37      0.36 o
  -3  -7   9        0.71        0.97      0.39 o
  -2  -7   9       13.80       14.18      0.34 o
  -1  -7   9        3.17        3.26      0.29 o
   0  -7   9       69.84       66.71      1.28 o
   1  -7   9       30.93       31.99      0.67 o
   2  -7   9        1.74        1.94      0.27 o
   3  -7   9       59.16       59.37      0.77 o
   4  -7   9        0.35        0.22      0.30 o
   5  -7   9        1.76        2.04      0.39 o
  -4  -6   9       23.12       24.64      0.37 o
  -3  -6   9       52.54       52.31      1.11 o
  -2  -6   9        2.57        3.11      0.32 o
  -1  -6   9        3.96        5.00      0.27 o
   0  -6   9       35.94       38.35      0.54 o
   1  -6   9        4.62        5.84      0.76 o
   2  -6   9      129.83      132.88      1.69 o
   3  -6   9      106.31       98.01      1.45 o
   4  -6   9        0.93        1.37      0.27 o
   5  -6   9        1.23        1.28      0.35 o
  -5  -5   9        7.98        8.59      0.41 o
  -4  -5   9        0.09        0.53      0.32 o
  -3  -5   9        5.58        4.88      0.32 o
  -2  -5   9       13.52       14.39      0.35 o
  -1  -5   9       14.51       13.61      0.28 o
   0  -5   9       57.02       60.82      1.34 o
   1  -5   9       32.93       33.19      0.48 o
   2  -5   9       54.34       57.22      1.04 o
   3  -5   9        6.44        7.27      0.30 o
   4  -5   9        0.23        0.56      0.33 o
   5  -5   9        0.01        0.80      0.34 o
  -5  -4   9        0.16        0.10      0.41 o
  -4  -4   9       21.10       20.49      0.43 o
  -3  -4   9        1.62        0.90      0.31 o
  -2  -4   9        0.18        0.12      0.43 o
  -1  -4   9       55.05       58.77      0.65 o
   0  -4   9       58.02       58.97      0.81 o
   1  -4   9       14.27       14.36      0.38 o
   2  -4   9        5.94       10.14      2.56 o
   3  -4   9        1.79        1.82      0.31 o
   4  -4   9        1.38        2.21      0.31 o
   5  -4   9        0.37        0.78      0.39 o
  -5  -3   9        1.83        1.96      0.44 o
  -4  -3   9       11.08       10.07      0.34 o
  -3  -3   9        8.86        7.42      0.30 o
  -2  -3   9        8.31        9.56      0.56 o
  -1  -3   9        9.76       12.62      0.34 o
   0  -3   9       36.40       37.78      0.42 o
   1  -3   9        1.37        0.91      0.30 o
   2  -3   9        4.77        4.90      0.33 o
   3  -3   9        0.23        0.54      0.29 o
   4  -3   9       11.67       10.40      0.32 o
   5  -3   9        4.99        5.14      0.39 o
  -5  -2   9        0.08        0.89      0.44 o
  -4  -2   9       59.29       50.46      0.61 o
  -3  -2   9       18.71       20.84      0.40 o
  -2  -2   9       63.17       63.34      1.12 o
  -1  -2   9        7.44        6.68      0.60 o
   0  -2   9       30.75       31.61      0.52 o
   1  -2   9        1.79        3.29      0.45 o
   2  -2   9        5.60        6.39      0.31 o
   3  -2   9       29.62       32.15      0.49 o
   4  -2   9       18.78       17.98      0.75 o
   5  -2   9        2.08        2.55      0.39 o
  -6  -1   9       22.91       25.32      1.72 o
  -5  -1   9        5.12        3.29      0.40 o
  -4  -1   9       30.67       25.57      0.47 o
  -3  -1   9        6.79        6.71      0.33 o
  -2  -1   9       13.68       14.69      0.51 o
  -1  -1   9        0.10        0.55      0.28 o
   0  -1   9        0.02       -0.21      0.27 o
   1  -1   9      134.88      136.26      4.46 o
   2  -1   9        2.62        3.46      0.31 o
   3  -1   9        7.06        7.13      0.29 o
   4  -1   9        0.49        0.84      0.30 o
  -6   0   9        0.73        1.25      0.53 o
  -5   0   9        6.00        5.42      0.38 o
  -4   0   9       39.85       41.63      0.56 o
  -3   0   9      133.07      129.68      3.06 o
  -2   0   9        8.49        8.34      0.33 o
  -1   0   9      120.96      115.17      2.14 o
   0   0   9      350.53      357.95      6.20 o
   1   0   9       96.99       90.81      1.40 o
   2   0   9        1.03        1.23      0.29 o
   3   0   9        1.86        1.93      0.35 o
   4   0   9        0.35        1.13      0.39 o
  -6   1   9        1.49        2.03      0.57 o
  -5   1   9       11.01       10.48      0.41 o
  -4   1   9        3.17        3.29      0.36 o
  -3   1   9       34.04       32.49      0.55 o
  -2   1   9      116.99      114.19      2.08 o
  -1   1   9      208.96      199.28      3.89 o
   0   1   9       96.38       86.44      1.69 o
   1   1   9       16.05       13.01      0.42 o
   2   1   9       68.01       62.93      1.80 o
   3   1   9        0.81        0.93      0.31 o
   4   1   9        1.99        1.74      0.35 o
  -6   2   9        0.68        0.79      0.46 o
  -5   2   9        0.60        1.00      0.41 o
  -4   2   9        3.74        4.63      0.35 o
  -3   2   9      777.94      751.90     13.97 o
  -2   2   9       14.70       13.41      0.42 o
  -1   2   9      442.26      439.96      9.43 o
   0   2   9        0.95        1.94      0.30 o
   1   2   9      358.99      348.09      7.21 o
   2   2   9        4.90        6.51      0.29 o
   3   2   9       18.24       18.69      0.47 o
   4   2   9        8.80        9.32      0.72 o
  -6   3   9        5.54        7.64      0.48 o
  -5   3   9       78.20       86.52      1.31 o
  -4   3   9        4.56        4.66      0.37 o
  -3   3   9      118.51      114.59      3.00 o
  -2   3   9       27.33       23.50      0.46 o
  -1   3   9        2.58        2.71      0.32 o
   0   3   9       35.72       33.12      0.56 o
   1   3   9       63.05       64.56      1.49 o
   2   3   9      224.97      223.66      5.65 o
   3   3   9        8.25        8.26      0.33 o
  -6   4   9        3.59        3.79      0.48 o
  -5   4   9        1.17        0.95      0.42 o
  -4   4   9       22.96       21.17      0.71 o
  -3   4   9       10.92       10.89      0.42 o
  -2   4   9        7.88        5.33      0.35 o
  -1   4   9        7.14        7.57      0.62 o
   0   4   9       40.27       40.36      0.43 o
   1   4   9       82.03       87.08      1.98 o
   2   4   9       22.22       22.06      0.34 o
   3   4   9        1.10        1.36      0.32 o
  -5   5   9       18.43       21.30      0.74 o
  -4   5   9        3.39        4.69      0.47 o
  -3   5   9        2.43        3.73      0.46 o
  -2   5   9      127.88       99.70      0.77 o
  -1   5   9      153.88      136.47      2.40 o
   0   5   9       17.50       16.49      0.34 o
   1   5   9       36.88       33.24      1.10 o
   2   5   9       21.41       23.82      0.94 o
   3   5   9        1.61        2.57      0.49 o
  -5   6   9       13.80       16.26      0.63 o
  -4   6   9       12.95       16.29      0.64 o
  -3   6   9        0.77        0.76      0.46 o
  -2   6   9       64.71       54.84      0.72 o
  -1   6   9       37.46       33.43      0.36 o
   0   6   9       19.61       19.99      0.71 o
   1   6   9       60.76       59.03      1.32 o
   2   6   9        0.42        1.14      0.34 o
  -5   7   9       21.41       21.55      1.15 o
  -4   7   9        0.82        1.49      0.43 o
  -3   7   9        4.50        5.43      0.43 o
  -2   7   9        3.22        4.07      0.41 o
  -1   7   9        0.51        0.70      0.32 o
   0   7   9        3.19        3.29      0.34 o
   1   7   9        2.36        2.18      0.34 o
  -4   8   9        0.05        0.61      0.46 o
  -3   8   9       12.95       12.44      0.45 o
  -2   8   9        0.86        0.80      0.43 o
  -1   8   9        3.58        4.68      0.37 o
   0   8   9        3.89        5.36      0.47 o
   1   8   9        3.26        3.83      0.38 o
  -3   9   9        0.37        0.54      0.49 o
  -2   9   9        3.16        4.21      0.51 o
  -1   9   9       26.09       33.75      0.86 o
   0   9   9       11.06       13.34      0.39 o
  -1 -12  10        4.16        3.14      0.64 o
   0 -12  10        0.86        1.52      0.34 o
   1 -12  10        3.33        3.69      0.35 o
   2 -12  10        8.50        7.67      0.54 o
  -2 -11  10        0.12        0.23      0.31 o
  -1 -11  10        0.26        0.51      0.36 o
   0 -11  10        0.75        0.51      0.31 o
   1 -11  10        5.97        6.82      0.45 o
   2 -11  10        3.42        2.45      0.31 o
   3 -11  10        0.79        0.53      0.34 o
  -2 -10  10        0.26        0.29      0.34 o
  -1 -10  10       96.15       94.81      1.83 o
   0 -10  10       61.84       61.63      0.95 o
   1 -10  10       12.55       12.86      0.49 o
   2 -10  10        4.96        4.51      0.29 o
   3 -10  10        0.28        0.76      0.30 o
   4 -10  10        1.61        1.98      0.34 o
  -3  -9  10        0.95        1.05      0.32 o
  -2  -9  10       18.14       16.58      0.52 o
  -1  -9  10       26.13       26.65      0.72 o
   0  -9  10       12.72       12.45      0.62 o
   1  -9  10        1.16        0.61      0.35 o
   2  -9  10        2.22        2.01      0.38 o
   3  -9  10        1.43        2.07      0.34 o
   4  -9  10       11.71        8.87      0.34 o
  -3  -8  10       19.83       22.63      0.63 o
  -2  -8  10        0.12        0.43      0.32 o
  -1  -8  10       25.63       27.51      0.92 o
   0  -8  10        7.79        9.53      0.28 o
   1  -8  10       11.62       11.07      0.29 o
   2  -8  10       16.52       18.04      0.51 o
   3  -8  10       41.65       37.65      0.73 o
   4  -8  10       21.14       16.94      0.69 o
  -4  -7  10        0.23        0.47      0.40 o
  -3  -7  10        0.13        0.78      0.33 o
  -2  -7  10        0.05        0.62      0.35 o
  -1  -7  10        3.14        3.70      0.30 o
   0  -7  10        0.00        0.50      0.30 o
   1  -7  10       11.64       12.18      0.32 o
   2  -7  10        0.01       -0.17      0.42 o
   3  -7  10        4.30        3.98      0.38 o
   4  -7  10        0.00        0.46      0.30 o
  -4  -6  10       10.19       10.65      0.41 o
  -3  -6  10        7.86        7.61      0.36 o
  -2  -6  10       22.00       22.46      0.41 o
  -1  -6  10        1.35        1.50      0.38 o
   0  -6  10       60.93       60.94      0.95 o
   1  -6  10       31.42       32.55      0.47 o
   2  -6  10       25.70       29.06      0.72 o
   3  -6  10        0.00       -0.08      0.24 o
   4  -6  10        0.68        1.45      0.30 o
  -5  -5  10        0.11        0.83      0.46 o
  -4  -5  10        0.74        0.44      0.38 o
  -3  -5  10        2.41        2.31      0.29 o
  -2  -5  10        0.00        0.96      0.31 o
  -1  -5  10        0.76        2.09      0.29 o
   0  -5  10        3.10        2.47      0.36 o
   1  -5  10        6.35        5.21      0.24 o
   2  -5  10        2.24        3.56      0.52 o
   3  -5  10       11.23       11.62      0.30 o
   4  -5  10        0.43        0.62      0.48 o
  -5  -4  10        2.84        1.87      0.44 o
  -4  -4  10       29.96       28.17      0.48 o
  -3  -4  10       58.26       52.06      1.31 o
  -2  -4  10       11.41       12.47      0.41 o
  -1  -4  10        8.00        7.83      0.45 o
   0  -4  10        0.73        1.55      0.36 o
   1  -4  10        5.76        6.09      0.31 o
   2  -4  10       13.96       13.61      0.37 o
   3  -4  10        0.89        1.27      0.28 o
   4  -4  10        0.65        0.99      0.29 o
  -5  -3  10        6.16        7.97      0.40 o
  -4  -3  10        6.06        6.66      0.34 o
  -3  -3  10       12.89       13.05      0.34 o
  -2  -3  10       25.30       23.30      0.72 o
  -1  -3  10        0.00        0.90      0.27 o
   0  -3  10        3.51        2.99      0.47 o
   1  -3  10        1.90        2.66      0.27 o
   2  -3  10       30.33       31.97      0.43 o
   3  -3  10        0.83        1.13      0.28 o
   4  -3  10       13.91       15.27      0.57 o
  -5  -2  10        1.67        2.28      0.40 o
  -4  -2  10        6.05        5.96      0.33 o
  -3  -2  10        4.74        6.12      0.33 o
  -2  -2  10       12.26       11.98      0.37 o
  -1  -2  10       27.59       26.28      0.42 o
   0  -2  10       87.56       90.75      1.19 o
   1  -2  10       48.77       48.21      1.40 o
   2  -2  10        1.40        1.07      0.27 o
   3  -2  10        0.99        1.19      0.30 o
   4  -2  10        3.14        3.84      0.33 o
  -5  -1  10       17.56       15.84      0.41 o
  -4  -1  10        5.22        5.25      0.34 o
  -3  -1  10        1.61        1.80      0.32 o
  -2  -1  10       68.11       69.16      1.37 o
  -1  -1  10        8.17        8.47      0.29 o
   0  -1  10        3.83        4.04      0.31 o
   1  -1  10       56.60       49.49      1.16 o
   2  -1  10        6.55        5.43      0.27 o
   3  -1  10        1.00        2.02      0.30 o
   4  -1  10        3.46        3.43      0.34 o
  -5   0  10        3.04        3.92      0.39 o
  -4   0  10        4.08        3.57      0.37 o
  -3   0  10        0.20        0.63      0.40 o
  -2   0  10      309.85      301.83     10.00 o
  -1   0  10      155.53      154.56      3.32 o
   0   0  10        4.59        6.70      0.50 o
   1   0  10      146.06      137.41      2.60 o
   2   0  10        0.06        0.30      0.27 o
   3   0  10        0.01        0.20      0.46 o
   4   0  10        0.76        1.23      0.35 o
  -5   1  10        3.38        3.63      0.39 o
  -4   1  10        0.89        0.52      0.34 o
  -3   1  10      124.54      118.82      1.87 o
  -2   1  10      482.96      464.18     13.30 o
  -1   1  10       10.52        9.95      0.33 o
   0   1  10      450.22      433.11      9.47 o
   1   1  10        1.09        1.56      0.28 o
   2   1  10       61.75       60.39      1.31 o
   3   1  10       18.39       16.85      0.43 o
   4   1  10        0.00        0.06      0.39 o
  -5   2  10       10.26       11.91      0.42 o
  -4   2  10        2.66        2.80      0.35 o
  -3   2  10        0.09        0.65      0.41 o
  -2   2  10        0.18        0.78      0.32 o
  -1   2  10      127.32      119.81      1.33 o
   0   2  10       25.20       27.04      0.59 o
   1   2  10        2.35        3.60      0.62 o
   2   2  10        0.07        0.71      0.44 o
   3   2  10        6.97        7.54      0.39 o
  -5   3  10       11.67       11.51      0.40 o
  -4   3  10       16.89       15.41      0.43 o
  -3   3  10        1.59        1.42      0.36 o
  -2   3  10        6.02        5.53      0.36 o
  -1   3  10        0.02        0.28      0.33 o
   0   3  10        0.93        0.84      0.31 o
   1   3  10       60.91       61.17      1.06 o
   2   3  10      126.42      125.34      3.36 o
   3   3  10        6.98        7.07      0.33 o
  -5   4  10        6.28        4.95      0.50 o
  -4   4  10       12.22       14.23      0.44 o
  -3   4  10       35.67       32.13      0.55 o
  -2   4  10        6.60        7.39      0.32 o
  -1   4  10       12.79       12.04      0.31 o
   0   4  10       16.08       15.60      0.32 o
   1   4  10       71.16       71.62      1.48 o
   2   4  10        1.81        3.66      0.36 o
   3   4  10        5.46        5.87      0.37 o
  -5   5  10        6.91        8.58      0.53 o
  -4   5  10       19.18       22.57      1.31 o
  -3   5  10        1.54        1.35      0.38 o
  -2   5  10       10.55        9.29      0.33 o
  -1   5  10       20.08       16.12      0.45 o
   0   5  10        6.55        5.96      0.36 o
   1   5  10        6.02        5.63      0.36 o
   2   5  10        0.11        0.25      0.41 o
  -5   6  10        1.54        2.12      0.53 o
  -4   6  10        0.40        0.76      0.49 o
  -3   6  10        5.48        4.26      0.48 o
  -2   6  10        5.64        3.93      0.40 o
  -1   6  10        3.79        3.15      0.36 o
   0   6  10        1.06        0.89      0.42 o
   1   6  10       17.69       19.13      0.36 o
  -4   7  10        2.87        4.90      0.47 o
  -3   7  10        2.45        1.71      0.49 o
  -2   7  10        2.15        4.07      0.41 o
  -1   7  10        2.11        2.77      0.36 o
   0   7  10        6.15        8.02      0.33 o
   1   7  10        2.71        3.12      0.36 o
  -4   8  10        2.21        3.84      0.43 o
  -3   8  10       10.04       10.51      0.73 o
  -2   8  10        0.00        0.29      0.54 o
  -1   8  10       10.11       10.85      0.37 o
   0   8  10        4.30        5.43      0.38 o
   0 -12  11        0.00        0.17      0.41 o
   1 -12  11        3.22        3.21      0.40 o
  -1 -11  11        4.03        4.41      0.37 o
   0 -11  11        7.89        7.62      0.81 o
   1 -11  11        0.66        1.16      0.36 o
   2 -11  11        5.57        4.57      0.33 o
  -2 -10  11        1.47        1.10      0.38 o
  -1 -10  11      126.42      118.67      2.85 o
   0 -10  11       29.68       31.06      0.46 o
   1 -10  11        1.41        1.48      0.32 o
   2 -10  11        8.13        7.83      0.29 o
   3 -10  11        0.82        1.44      0.31 o
  -3  -9  11       10.89       11.00      0.51 o
  -2  -9  11        2.60        3.01      0.41 o
  -1  -9  11       32.70       32.94      0.52 o
   0  -9  11        0.68        0.35      0.35 o
   1  -9  11        0.41        1.51      0.32 o
   2  -9  11        3.97        3.83      0.30 o
   3  -9  11        0.20       -0.15      0.36 o
  -3  -8  11       12.47       14.69      0.40 o
  -2  -8  11       36.18       36.17      0.59 o
  -1  -8  11        1.41        2.73      0.28 o
   0  -8  11        2.41        3.23      0.41 o
   1  -8  11        6.94        7.29      0.36 o
   2  -8  11        0.01        1.13      0.54 o
   3  -8  11       50.49       45.05      1.50 o
   4  -8  11       36.73       30.38      0.76 o
  -4  -7  11        2.17        2.55      0.41 o
  -3  -7  11        0.49        0.25      0.31 o
  -2  -7  11        4.83        5.04      0.39 o
  -1  -7  11        3.75        3.71      0.32 o
   0  -7  11        1.97        1.83      0.30 o
   1  -7  11       35.92       32.68      0.41 o
   2  -7  11        0.75        1.25      0.27 o
   3  -7  11       18.62       15.79      0.39 o
   4  -7  11        1.55        1.87      0.37 o
  -4  -6  11        1.47        1.11      0.39 o
  -3  -6  11        0.33        0.07      0.34 o
  -2  -6  11        1.85        2.62      0.31 o
  -1  -6  11        4.80        3.86      0.31 o
   0  -6  11       74.74       76.06      1.27 o
   1  -6  11       26.95       28.14      0.75 o
   2  -6  11        0.75        1.17      0.25 o
   3  -6  11        7.01        7.14      0.43 o
   4  -6  11        1.69        1.88      0.29 o
  -4  -5  11       14.27       15.98      0.83 o
  -3  -5  11       32.98       29.19      1.05 o
  -2  -5  11       15.06       13.69      0.62 o
  -1  -5  11        0.24        0.45      0.28 o
   0  -5  11        3.99        5.96      0.30 o
   1  -5  11        0.03        0.18      0.23 o
   2  -5  11        8.04        9.93      0.42 o
   3  -5  11        0.74        1.08      0.28 o
   4  -5  11        2.42        3.82      0.32 o
  -5  -4  11       11.16       10.43      0.53 o
  -4  -4  11        0.04        0.27      0.37 o
  -3  -4  11        8.93        6.61      0.32 o
  -2  -4  11        0.64        0.62      0.27 o
  -1  -4  11      108.94      105.22      2.07 o
   0  -4  11        9.16        7.82      0.33 o
   1  -4  11        1.24        2.01      0.26 o
   2  -4  11        3.77        4.11      0.35 o
   3  -4  11        3.28        4.06      0.29 o
   4  -4  11       14.78       15.40      0.51 o
  -5  -3  11       13.53       15.61      0.46 o
  -4  -3  11       28.29       24.83      0.39 o
  -3  -3  11       10.14        8.64      0.33 o
  -2  -3  11       10.42       10.37      0.31 o
  -1  -3  11       13.35       13.33      0.37 o
   0  -3  11       39.77       34.48      0.70 o
   1  -3  11       12.34       15.17      0.70 o
   2  -3  11       24.03       21.33      0.64 o
   3  -3  11        6.32        7.75      0.30 o
   4  -3  11        3.11        3.76      0.38 o
  -5  -2  11        2.17        3.79      0.40 o
  -4  -2  11        1.06        0.92      0.35 o
  -3  -2  11        3.36        3.05      0.35 o
  -2  -2  11        7.17        7.96      0.33 o
  -1  -2  11        0.02        0.17      0.33 o
   0  -2  11       34.17       31.81      0.37 o
   1  -2  11       79.18       79.97      0.95 o
   2  -2  11        6.74        7.40      0.45 o
   3  -2  11        0.06        0.40      0.33 o
   4  -2  11        0.00        0.20      0.35 o
  -5  -1  11        0.64        1.12      0.39 o
  -4  -1  11        8.26        9.33      0.35 o
  -3  -1  11       33.66       33.28      0.95 o
  -2  -1  11       41.32       39.40      0.72 o
  -1  -1  11      333.85      327.96      6.25 o
   0  -1  11      113.16      108.20      3.25 o
   1  -1  11        4.23        4.26      0.46 o
   2  -1  11        6.87        6.14      0.30 o
   3  -1  11        2.73        3.01      0.30 o
   4  -1  11        2.17        2.40      0.33 o
  -5   0  11        0.17        0.07      0.39 o
  -4   0  11       14.35       13.24      0.50 o
  -3   0  11       94.18       89.75      2.18 o
  -2   0  11      223.55      222.81      6.44 o
  -1   0  11      120.99      118.44      2.39 o
   0   0  11        1.00        1.76      0.31 o
   1   0  11       10.44        9.63      0.42 o
   2   0  11        5.51        4.20      0.32 o
   3   0  11       25.03       25.77      0.65 o
  -5   1  11       14.95       18.28      0.55 o
  -4   1  11      138.44      139.66      2.24 o
  -3   1  11       10.36       11.42      0.64 o
  -2   1  11      187.16      183.70      3.98 o
  -1   1  11        5.40        5.76      0.31 o
   0   1  11       61.24       62.96      1.72 o
   1   1  11        3.12        3.26      0.28 o
   2   1  11        2.18        2.62      0.31 o
   3   1  11       58.54       59.05      1.45 o
  -5   2  11       16.25       22.02      0.43 o
  -4   2  11        0.34        0.78      0.37 o
  -3   2  11        4.26        5.04      0.38 o
  -2   2  11        0.08        0.46      0.31 o
  -1   2  11        1.99        2.83      0.30 o
   0   2  11        3.16        3.10      0.32 o
   1   2  11       12.24       12.40      0.47 o
   2   2  11       57.56       60.74      1.74 o
   3   2  11        1.63        1.74      0.33 o
  -5   3  11        2.38        3.22      0.42 o
  -4   3  11        0.03        0.29      0.38 o
  -3   3  11        4.61        5.06      0.34 o
  -2   3  11        0.07        0.23      0.36 o
  -1   3  11       33.53       30.34      0.34 o
   0   3  11       88.72       85.59      1.09 o
   1   3  11       24.38       26.07      0.56 o
   2   3  11        0.08        1.11      0.35 o
  -5   4  11        0.19        0.66      0.44 o
  -4   4  11        0.09        0.33      0.41 o
  -3   4  11        2.12        2.23      0.38 o
  -2   4  11       17.68       18.08      0.38 o
  -1   4  11       37.44       33.09      0.57 o
   0   4  11        1.04        1.04      0.49 o
   1   4  11        0.79        1.92      0.32 o
   2   4  11       14.84       16.35      0.49 o
  -5   5  11       10.17        9.35      0.64 o
  -4   5  11       47.34       51.45      0.73 o
  -3   5  11        2.25        1.39      0.35 o
  -2   5  11        1.91        1.56      0.37 o
  -1   5  11        2.77        3.43      0.36 o
   0   5  11        1.24        2.02      0.34 o
   1   5  11        2.35        1.87      0.39 o
  -4   6  11        7.77       10.40      0.79 o
  -3   6  11        0.25        0.72      0.49 o
  -2   6  11        0.09        0.48      0.35 o
  -1   6  11        0.49        0.39      0.35 o
   0   6  11        0.77        0.86      0.34 o
   1   6  11       20.61       22.59      0.73 o
  -4   7  11        2.31        3.47      0.76 o
  -3   7  11        3.53        3.04      0.52 o
  -2   7  11        3.33        4.28      0.49 o
  -1   7  11        8.95        9.05      0.38 o
   0   7  11       23.70       27.61      0.53 o
  -2   8  11        0.36        0.85      0.48 o
   0 -11  12        0.01       -0.10      0.41 o
   1 -11  12        0.00        0.62      0.35 o
   2 -11  12        0.48        1.20      0.47 o
  -1 -10  12       17.59       17.90      0.53 o
   0 -10  12        0.56        0.87      0.31 o
   1 -10  12        4.72        4.89      0.34 o
   2 -10  12        0.06       -0.12      0.39 o
  -2  -9  12        2.59        2.18      0.34 o
  -1  -9  12        5.78        6.35      0.48 o
   0  -9  12        1.67        1.69      0.27 o
   1  -9  12        0.00       -0.13      0.32 o
   2  -9  12        0.67        0.75      0.30 o
   3  -9  12        0.01        0.20      0.33 o
  -3  -8  12        7.21        7.84      0.38 o
  -2  -8  12       14.90       14.47      0.87 o
  -1  -8  12        3.82        4.38      0.30 o
   0  -8  12        2.67        2.48      0.29 o
   1  -8  12        2.43        2.40      0.31 o
   2  -8  12        0.21        0.12      0.31 o
   3  -8  12       50.74       46.70      0.53 o
  -3  -7  12        1.68        1.93      0.76 o
  -2  -7  12        0.02       -0.30      0.30 o
  -1  -7  12        1.54        2.76      0.31 o
   0  -7  12        1.26        1.82      0.29 o
   1  -7  12        8.74        9.52      0.30 o
   2  -7  12        2.56        2.40      0.28 o
   3  -7  12        0.07        0.04      0.56 o
  -4  -6  12        7.93        6.49      0.37 o
  -3  -6  12       22.70       23.64      0.63 o
  -2  -6  12        0.48        0.95      0.30 o
  -1  -6  12        6.37        6.37      0.28 o
   0  -6  12       13.46       14.20      0.35 o
   1  -6  12        4.68        6.07      0.32 o
   2  -6  12        8.44        9.07      0.36 o
   3  -6  12        1.58        2.85      0.34 o
  -4  -5  12        3.79        3.85      0.35 o
  -3  -5  12        0.31        0.76      0.34 o
  -2  -5  12       30.56       30.18      0.87 o
  -1  -5  12        9.57       10.31      0.49 o
   0  -5  12       22.08       18.90      0.37 o
   1  -5  12        1.36        1.86      0.31 o
   2  -5  12        0.51        0.48      0.24 o
   3  -5  12        3.80        4.26      0.45 o
  -4  -4  12        2.39        2.20      0.37 o
  -3  -4  12       97.30       93.33      1.98 o
  -2  -4  12        5.66        5.50      0.31 o
  -1  -4  12       13.40       12.17      0.65 o
   0  -4  12        2.87        3.03      0.25 o
   1  -4  12       42.12       36.86      0.96 o
   2  -4  12        0.01        0.24      0.30 o
   3  -4  12        1.28        1.28      0.34 o
  -4  -3  12        0.61        1.14      0.38 o
  -3  -3  12        3.49        3.30      0.32 o
  -2  -3  12       36.45       36.99      1.04 o
  -1  -3  12        0.71        0.56      0.34 o
   0  -3  12        8.55        7.64      0.30 o
   1  -3  12       11.70        9.85      0.37 o
   2  -3  12       10.31        8.82      0.53 o
   3  -3  12        1.82        2.40      0.31 o
  -5  -2  12        0.62        1.11      0.41 o
  -4  -2  12        7.47        6.40      0.45 o
  -3  -2  12       17.71       16.72      0.35 o
  -2  -2  12       72.41       71.29      2.27 o
  -1  -2  12       13.42       14.45      0.73 o
   0  -2  12        3.19        3.49      0.35 o
   1  -2  12       24.84       25.99      0.70 o
   2  -2  12        0.38        0.71      0.29 o
   3  -2  12        0.12        0.67      0.31 o
  -5  -1  12        0.70        1.21      0.40 o
  -4  -1  12        0.11       -0.35      0.35 o
  -3  -1  12        0.57        0.66      0.33 o
  -2  -1  12      255.17      247.48      6.14 o
  -1  -1  12      148.31      147.27      3.31 o
   0  -1  12        6.26        7.03      0.36 o
   1  -1  12       14.20       12.84      0.68 o
   2  -1  12        2.71        2.70      0.31 o
   3  -1  12        0.01        0.28      0.30 o
  -5   0  12        5.26        4.95      0.41 o
  -4   0  12        0.03        0.03      0.35 o
  -3   0  12        9.23        9.44      0.45 o
  -2   0  12      137.03      131.95      3.84 o
  -1   0  12       26.85       28.77      0.63 o
   0   0  12        0.38        1.27      0.32 o
   1   0  12        4.48        5.01      0.30 o
   2   0  12        6.30        6.92      0.31 o
   3   0  12        1.86        2.63      0.47 o
  -5   1  12        7.79        9.15      0.42 o
  -4   1  12       42.58       45.91      1.32 o
  -3   1  12       39.16       37.17      1.16 o
  -2   1  12        5.83        5.07      0.31 o
  -1   1  12        0.00        0.23      0.46 o
   0   1  12        1.70        1.57      0.30 o
   1   1  12        0.69        1.26      0.29 o
   2   1  12       47.36       47.66      0.61 o
   3   1  12       71.78       67.35      1.99 o
  -5   2  12       10.69       11.25      0.45 o
  -4   2  12        0.05        0.22      0.37 o
  -3   2  12       15.65       13.69      0.36 o
  -2   2  12       18.37       18.44      0.35 o
  -1   2  12        0.63        0.76      0.36 o
   0   2  12        4.47        3.81      0.33 o
   1   2  12        3.65        3.08      0.52 o
   2   2  12       47.33       49.60      1.59 o
  -5   3  12        0.01        0.27      0.60 o
  -4   3  12        2.96        3.40      0.40 o
  -3   3  12        0.58        0.43      0.36 o
  -2   3  12        2.23        2.81      0.33 o
  -1   3  12       26.51       21.96      0.71 o
   0   3  12       65.48       64.82      1.55 o
   1   3  12        1.41        1.87      0.33 o
   2   3  12        5.66        6.12      0.34 o
  -4   4  12        0.27        0.15      0.47 o
  -3   4  12       16.50       20.13      0.45 o
  -2   4  12        0.00        0.32      0.34 o
  -1   4  12       14.51       12.01      0.37 o
   0   4  12        0.02        0.33      0.33 o
   1   4  12       13.15       12.62      0.34 o
  -4   5  12        8.77       10.79      0.65 o
  -3   5  12        9.86       14.17      0.45 o
  -2   5  12       40.83       41.32      0.39 o
  -1   5  12        0.56        1.03      0.35 o
   0   5  12        0.34        1.02      0.33 o
   1   5  12        0.05        0.18      0.43 o
  -3   6  12        3.37        4.33      0.47 o
  -2   6  12       19.31       18.02      0.44 o
  -1   6  12        4.96        6.65      0.35 o
   0   6  12        0.11        0.65      0.37 o
  -2   7  12        0.16        0.36      0.42 o
  -1 -10  13        4.40        4.99      0.47 o
   0 -10  13        1.93        3.03      0.37 o
   1 -10  13        1.41        1.01      0.37 o
   2 -10  13        0.31        0.21      0.76 o
  -2  -9  13        0.01        0.44      0.53 o
  -1  -9  13        0.28        0.65      0.36 o
   0  -9  13        0.03        0.35      0.32 o
   1  -9  13        2.91        2.89      0.57 o
   2  -9  13        0.03        0.99      0.37 o
  -2  -8  13        0.36        0.62      0.32 o
  -1  -8  13        5.19        5.74      0.36 o
   0  -8  13        0.09        0.23      0.32 o
   1  -8  13       24.58       21.36      0.33 o
   2  -8  13       19.84       20.46      0.40 o
  -3  -7  13        0.03        0.18      0.33 o
  -2  -7  13       13.32       14.51      0.54 o
  -1  -7  13        0.00        0.12      0.43 o
   0  -7  13        0.07        0.52      0.30 o
   1  -7  13        0.90        1.94      0.27 o
   2  -7  13        0.13        0.47      0.30 o
   3  -7  13        0.61        0.94      0.33 o
  -3  -6  13        0.33       -0.35      0.35 o
  -2  -6  13       31.02       29.14      0.66 o
  -1  -6  13        7.38        6.50      0.30 o
   0  -6  13        0.21        0.84      0.29 o
   1  -6  13        1.19        0.89      0.28 o
   2  -6  13        0.67        0.82      0.28 o
   3  -6  13        7.09        7.92      0.29 o
  -4  -5  13        2.41        1.98      0.45 o
  -3  -5  13        0.02        0.76      0.32 o
  -2  -5  13        8.14        8.91      0.43 o
  -1  -5  13        0.03       -0.03      0.30 o
   0  -5  13       28.96       26.81      0.62 o
   1  -5  13        2.03        1.63      0.28 o
   2  -5  13        6.91        6.61      0.48 o
   3  -5  13        2.76        1.61      0.33 o
  -4  -4  13        0.73        0.65      0.36 o
  -3  -4  13       16.05       16.90      0.84 o
  -2  -4  13        6.99        7.99      0.31 o
  -1  -4  13       28.72       26.37      0.44 o
   0  -4  13        0.58        0.74      0.26 o
   1  -4  13        8.22        8.42      0.30 o
   2  -4  13       15.40       15.39      0.46 o
   3  -4  13        1.19        1.25      0.37 o
  -4  -3  13       16.38       16.09      0.41 o
  -3  -3  13        2.97        2.78      0.33 o
  -2  -3  13        0.13        0.25      0.32 o
  -1  -3  13       93.65       94.50      1.18 o
   0  -3  13       21.09       19.92      0.35 o
   1  -3  13        2.07        2.06      0.28 o
   2  -3  13        0.61        0.61      0.38 o
   3  -3  13        0.13        0.11      0.33 o
  -4  -2  13        2.20        2.31      0.38 o
  -3  -2  13       20.56       19.58      0.66 o
  -2  -2  13       24.28       23.36      0.53 o
  -1  -2  13       55.17       55.60      0.90 o
   0  -2  13        0.08        0.36      0.29 o
   1  -2  13        2.21        2.87      0.33 o
   2  -2  13        1.47        2.07      0.32 o
   3  -2  13        0.00        0.63      0.48 o
  -4  -1  13       22.30       23.65      0.39 o
  -3  -1  13       23.73       24.69      0.47 o
  -2  -1  13        3.78        4.11      0.29 o
  -1  -1  13        3.09        4.06      0.71 o
   0  -1  13        2.54        2.69      0.30 o
   1  -1  13        2.16        2.29      0.28 o
   2  -1  13        2.03        1.86      0.35 o
  -4   0  13        1.69        2.68      0.39 o
  -3   0  13        0.93        1.55      0.34 o
  -2   0  13        4.69        4.78      0.32 o
  -1   0  13        0.03        0.17      0.31 o
   0   0  13        0.26        0.75      0.31 o
   1   0  13        0.05        0.42      0.29 o
   2   0  13        3.85        4.30      0.35 o
  -4   1  13        9.12        9.26      0.39 o
  -3   1  13       12.93       12.76      0.36 o
  -2   1  13        2.65        4.03      0.32 o
  -1   1  13        2.20        2.00      0.46 o
   0   1  13        0.76        1.11      0.32 o
   1   1  13        2.08        1.13      0.33 o
   2   1  13       50.80       53.93      1.17 o
  -4   2  13        0.03       -0.02      0.46 o
  -3   2  13        2.83        3.76      0.38 o
  -2   2  13        4.02        4.85      0.34 o
  -1   2  13        0.99        1.76      0.32 o
   0   2  13        2.64        3.83      0.32 o
   1   2  13        1.60        2.41      0.34 o
   2   2  13        0.06        0.08      0.75 o
  -4   3  13       25.21       27.54      0.45 o
  -3   3  13       12.51       13.63      0.47 o
  -2   3  13       16.92       17.74      0.35 o
  -1   3  13       11.69        9.41      0.35 o
   0   3  13        5.78        5.79      0.36 o
   1   3  13        5.15        5.93      0.35 o
  -4   4  13       21.90       25.20      0.67 o
  -3   4  13       28.49       32.79      0.47 o
  -2   4  13       11.68       12.01      0.37 o
  -1   4  13       18.81       17.87      0.37 o
   0   4  13        1.09        2.41      0.36 o
  -3   5  13        1.40        1.12      0.46 o
  -2   5  13       17.76       22.79      0.42 o
  -1   5  13        1.99        3.45      0.37 o
  -1  -9  14        2.02        2.67      0.47 o
   0  -9  14        0.72        1.15      0.31 o
   1  -9  14        0.04        0.86      0.33 o
  -2  -8  14        0.00        0.70      0.37 o
  -1  -8  14        0.00        0.09      0.34 o
   0  -8  14        0.85        1.25      0.32 o
   1  -8  14       15.42       15.14      0.43 o
   2  -8  14        0.37        0.55      0.34 o
  -2  -7  14        3.04        3.05      0.33 o
  -1  -7  14        0.03        0.88      0.32 o
   0  -7  14        5.26        5.12      0.30 o
   1  -7  14        2.99        3.11      0.38 o
   2  -7  14        0.27        0.58      0.36 o
  -3  -6  14       20.80       18.08      0.44 o
  -2  -6  14       16.78       15.54      0.36 o
  -1  -6  14        5.47        5.67      0.35 o
   0  -6  14        0.98        1.38      0.39 o
   1  -6  14        0.74        0.73      0.39 o
   2  -6  14        1.31        1.07      0.29 o
  -3  -5  14        2.17        1.37      0.37 o
  -2  -5  14       22.98       21.72      0.53 o
  -1  -5  14        8.62        8.44      0.35 o
   0  -5  14        0.27        0.47      0.31 o
   1  -5  14        0.02       -0.29      0.34 o
   2  -5  14        7.19        6.42      0.48 o
  -3  -4  14        0.55        0.53      0.36 o
  -2  -4  14       12.01       11.96      0.35 o
  -1  -4  14        3.86        3.83      0.34 o
   0  -4  14        2.02        2.56      0.30 o
   1  -4  14        3.04        3.78      0.33 o
   2  -4  14       17.14       15.44      0.52 o
  -4  -3  14        1.37        1.90      0.59 o
  -3  -3  14        2.63        3.20      0.34 o
  -2  -3  14        0.24        0.32      0.32 o
  -1  -3  14      101.72       94.95      1.65 o
   0  -3  14       73.82       68.45      2.01 o
   1  -3  14        1.37        2.35      0.33 o
   2  -3  14        1.52        1.33      0.31 o
  -4  -2  14        5.32        5.36      0.39 o
  -3  -2  14        0.06        0.38      0.36 o
  -2  -2  14        8.92        8.37      0.35 o
  -1  -2  14       68.66       66.61      1.82 o
   0  -2  14        0.74        0.81      0.30 o
   1  -2  14        0.32        0.30      0.31 o
   2  -2  14        0.52       -0.01      0.35 o
  -4  -1  14       13.12       14.56      0.39 o
  -3  -1  14       38.00       40.51      0.96 o
  -2  -1  14       24.51       23.93      0.39 o
  -1  -1  14       14.02       13.77      0.33 o
   0  -1  14        3.72        3.60      0.36 o
   1  -1  14        1.03        1.48      0.35 o
   2  -1  14        7.08        7.35      0.55 o
  -4   0  14        9.30       10.50      0.41 o
  -3   0  14        0.04        0.21      0.32 o
  -2   0  14        5.54        5.16      0.33 o
  -1   0  14        3.08        3.57      0.33 o
   0   0  14        1.77        2.82      0.31 o
   1   0  14       11.71       13.35      0.53 o
  -4   1  14        0.46        0.62      0.41 o
  -3   1  14        0.80        1.28      0.34 o
  -2   1  14        2.00        1.27      0.34 o
  -1   1  14        3.20        3.74      0.70 o
   0   1  14       39.14       38.84      1.03 o
   1   1  14       73.43       77.81      2.45 o
  -3   2  14       14.62       14.90      0.60 o
  -2   2  14        2.87        3.27      0.39 o
  -1   2  14        5.49        6.29      0.35 o
   0   2  14        1.18        0.44      0.36 o
   1   2  14        0.01       -0.14      0.38 o
  -3   3  14       49.77       56.03      0.45 o
  -2   3  14       16.89       20.57      0.43 o
  -1   3  14        2.15        2.62      0.33 o
   0   3  14        0.05        0.07      0.35 o
  -2   4  14        0.76        1.27      0.36 o
  -1   4  14       30.06       33.04      0.78 o
   0  -8  15        0.00        0.63      0.74 o
  -1  -7  15        0.30        0.11      0.33 o
   0  -7  15        0.89        1.71      0.35 o
   1  -7  15        0.18       -0.25      0.34 o
  -2  -6  15        0.14        0.29      0.43 o
  -1  -6  15        0.20        0.47      0.31 o
   0  -6  15        1.50        1.48      0.37 o
   1  -6  15        0.54        0.25      0.47 o
  -2  -5  15        2.98        3.08      0.33 o
  -1  -5  15        0.05        0.46      0.34 o
   0  -5  15       13.07       13.54      0.60 o
   1  -5  15        1.77        1.69      0.29 o
  -3  -4  15        0.01        0.22      0.38 o
  -2  -4  15       13.90       13.11      0.59 o
  -1  -4  15       11.35       11.25      0.71 o
   0  -4  15        1.09        1.74      0.28 o
   1  -4  15        1.71        2.08      0.34 o
  -3  -3  15        8.12        8.06      0.55 o
  -2  -3  15        2.86        3.31      0.49 o
  -1  -3  15       33.47       30.29      0.86 o
   0  -3  15       14.95       14.29      0.44 o
   1  -3  15        0.46        0.76      0.49 o
  -3  -2  15        1.19        1.35      0.38 o
  -2  -2  15        3.47        2.74      0.36 o
  -1  -2  15       55.35       52.24      1.21 o
   0  -2  15        0.53        0.78      0.34 o
   1  -2  15       14.86       15.27      0.37 o
  -3  -1  15       14.96       15.31      0.46 o
  -2  -1  15       12.11       11.68      0.50 o
  -1  -1  15        0.01        0.12      0.39 o
   0  -1  15       11.25       11.90      0.37 o
   1  -1  15        3.23        3.42      0.48 o
  -3   0  15        0.00        0.36      0.38 o
  -2   0  15        9.09        9.19      0.37 o
  -1   0  15       10.38       10.66      0.43 o
   0   0  15        9.39       11.38      0.58 o
  -3   1  15        0.03        1.00      0.46 o
  -2   1  15        0.31        0.48      0.35 o
  -1   1  15        4.32        4.37      0.33 o
   0   1  15       11.32       10.31      0.37 o
  -2   2  15        0.03        0.76      0.38 o
  -1   2  15       11.04        9.83      0.40 o
  -1  -4  16       16.44       15.04      0.38 o
   0  -4  16       39.01       35.54      0.90 o
  -1  -3  16        0.99        1.74      0.36 o
   0  -3  16        3.53        3.78      0.42 o
  -1  -2  16        3.31        4.47      0.34 o
  -1  -1  16        0.16        0.84      0.38 o
 
